# Supplementary material for: Immune checkpoint inhibitor-induced colitis is mediated by polyfunctional lymphocytes and is dependent on an IL23/IFNγ axis
Source: Nat Commun. 2023 Oct 23;14:6719. doi: 10.1038/s41467-023-41798-2 (PMC10593820; doi:10.1038/s41467-023-41798-2)
Supplement: Supplementary file 3 — Source Data [file 41467_2023_41798_MOESM3_ESM.xlsx]

## Sheet: Fig 1a
Colon weights
1 week					3 weeks					6 weeks
Control	CPI only	FMT only	CPI+FMT		Control	CPI only	FMT only	CPI+FMT		Control	CPI only	FMT only	CPI+FMT
0.1622	0.1585	0.162	0.2948		0.1935	0.2219	0.1684	0.3203		0.2224	0.2221	0.2288	0.2552
0.2139	0.1638	0.189	0.2601		0.2456	0.1472	0.2009	0.3365		0.2157	0.2299	0.3011	0.2668
0.1938	0.1986	0.154	0.2277		0.1832	0.2598	0.2345	0.3094		0.1593	0.2313	0.2485	0.2623
0.1541	0.1916	0.154	0.2607		0.2124	0.1975	0.2012	0.3434		0.2678	0.2531	0.1682	0.1714
0.1726	0.147	0.15	0.2028		0.2281	0.2078	0.1841	0.2874			0.1999	0.204	0.185
0.1526	0.158	0.162	0.2184		0.2731	0.284	0.2333	0.2428			0.2987	0.2216	0.3
0.1638	0.148		0.2397		0.2863	0.3224	0.2548	0.2428				0.1667	0.25
0.1816	0.17		0.219		0.3074	0.2688	0.214	0.1853				0.19	0.3283
0.1575	0.135		0.2544		0.2011	0.21	0.2422	0.2464				0.204	0.195
0.1614	0.145		0.2221		0.2045	0.3211	0.2572	0.3308				0.2216	0.31
0.1959			0.2194		0.2058	0.197	0.2368	0.2154				0.1667	0.257
0.1599			0.2028		0.187	0.2148	0.3006	0.3011				0.19	0.3563
0.179			0.2334		0.2246	0.2994	0.2546	0.3072				0.2288	0.2662
0.201			0.2172		0.1935	0.2428	0.192	0.3736				0.3011	0.2858
0.1907			0.2943		0.2288	0.2128	0.2468	0.3456				0.2485	0.2263
0.206			0.2222		0.2004	0.2355	0.1963	0.3144				0.1682	0.1954
0.1399			0.245		0.1556	0.1935	0.2271	0.3133				0.2729	0.3612
0.1733			0.3557		0.1896	0.2291	0.1703	0.3534				0.2965	0.3335
0.1912			0.4368		0.1266	0.1572	0.2376	0.3351				0.3423	0.4228
0.2077			0.3701		0.2203	0.1983	0.2006	0.2945				0.3046	0.2355
0.1751			0.3954		0.2764	0.1882	0.1904	0.2438				0.2757	0.3181
0.2061			0.4499		0.2054	0.2455	0.2006	0.2987				0.3066	0.2448
0.1512			0.3561		0.2255	0.2052	0.2222	0.3401				0.2044	0.285
0.1815			0.3718		0.2096	0.2015	0.2378	0.3434				0.2914
0.2106			0.3219		0.1601	0.179	0.206	0.2299
0.202			0.3272		0.145		0.293	0.3108
0.2413			0.3003		0.1584		0.3181	0.2688
0.2033			0.4837		0.2291		0.2753	0.2292
0.2558			0.5047		0.2484		0.274	0.3167
0.2871			0.4763		0.2197		0.2815	0.3118
0.1984			0.4976		0.178		0.269	0.3194
0.224			0.174		0.2291		0.3086	0.251
0.2569			0.226		0.2484		0.2114	0.2473
0.2632			0.163		0.2197		0.233	0.2677
0.206			0.214		0.178		0.2902	0.2554
0.192			0.329		0.2762			0.2686
0.172			0.367		0.2511			0.3366
0.21			0.28		0.2644			0.2845
0.195			0.345		0.4			0.2881
0.23			0.327		0.3556			0.2238
0.207			0.305		0.4124			0.2352
0.2			0.27		0.3165			0.3192
0.195			0.254		0.304			0.3209
0.206			0.328		0.2826			0.2395
0.18			0.238		0.3019			0.3623
0.218			0.268		0.2622			0.3513
0.206			0.351		0.2707			0.2919
0.175			0.385		0.3674			0.2979
0.208			0.32		0.2627			0.3322
0.223			0.32		0.3191			0.3644
0.275			0.38		0.2969			0.3025
0.227			0.285		0.2289			0.2663
0.261			0.278		0.1998			0.3894
0.212			0.275		0.2089			0.3688
0.199			0.257		0.2321			0.3948
0.204			0.276		0.2316			0.3591
			0.21		0.1886			0.3612
			0.218		0.2755			0.341
			0.228		0.195			0.3834
			0.209		0.2357			0.3505
			0.265		0.2264			0.2798
			0.26		0.17			0.2324
			0.394		0.1219			0.2869
			0.39		0.1701			0.1757
			0.268		0.1968			0.2407
			0.271		0.1935			0.2244
			0.3		0.2456			0.2953
			0.326		0.1832			0.2453
					0.2124			0.25
					0.2509			0.3149
					0.2069			0.3087
					0.2186			0.3116
					0.1804			0.249
					0.2276			0.3118
					0.2344			0.325
					0.2616			0.3071
					0.1878			0.3587
					0.1885			0.3393
					0.2392			0.3319
								0.3383
								0.3256
								0.3426
								0.407
								0.3383
								0.3256
								0.3426
								0.407
								0.3418
								0.3329
								0.3309
								0.3611
								0.2825
								0.3458
								0.2866
								0.232
								0.3715
								0.3828
								0.3907
								0.3735
								0.419
								0.4368
								0.3841
								0.4001
								0.3334
								0.3101
								0.3469
								0.3232
								0.3521
								0.3685
								0.3121
								0.3503
								0.2928
								0.3237
								0.2593
								0.2937
								0.2579
								0.3774
								0.2971
								0.3432
								0.308
								0.3281
								0.2856
								0.3262
								0.3216
								0.3187
								0.3101
								0.212
								0.4461
								0.3694
								0.4218
								0.328
								0.4189
								0.4311
								0.3703
								0.3303
								0.3891
								0.398
								0.3819
								0.3017
								0.3407
								0.3074
								0.3048
								0.2792
								0.2621
								0.3382
								0.3799
								0.3111
								0.283
								0.2619
								0.23
								0.1988
								0.1935
								0.2799
								0.1967
								0.2316
								0.2798
								0.2324
								0.2869
								0.1757
								0.2407
								0.2244
								0.2953
								0.2453
								0.25
								0.3149
								0.3087
								0.3116
								0.249
								0.3118
								0.325
								0.3071
								0.3587
								0.3393
								0.3319
								0.4189
								0.4311
								0.3703
								0.3303
								0.3891
								0.398
								0.3819
								0.3017

## Sheet: Fig 1c
			Colon Histology Assessment
Date	Mice ID	Treatment	Apoptosis	LP Inflamamtion	Crypt Abscess
2020-12-01	WT 1	FMT + CPI	2	2	0
2020-12-01	WT 2	FMT + CPI	1	2	0
2020-12-01	WT 3	FMT + CPI	3	1	0
2020-12-01	WT 4	FMT + CPI	2	2	0
2020-12-01	WT 5	FMT + CPI	3	1	0
2020-12-01	WT 6	FMT + CPI	2	2	0
2020-12-01	WT 7	FMT + CPI	2	2	0
2020-12-01	WT 8	FMT + CPI	1	2	0
2020-12-01	WT 9	FMT + CPI	3	2	0
2020-12-01	WT 10	FMT + CPI	2	1	0
2020-12-01	WT 11	FMT + CPI	3	2	0
2020-12-01	WT 12	Control (untreated)	0	1	0
2020-12-01	WT 13	Control (untreated)	1	1	0
2020-12-01	WT 14	Control (untreated)	0	1	0
2020-12-01	WT 15	Control (untreated)	1	1	0
2020-12-15	WT 1	FMT only	0	1	0
2020-12-15	WT 2	FMT only	1	1	0
2020-12-15	WT 3	FMT only	1	1	0
2020-12-15	WT 4	FMT only	0	1	0
2020-12-15	WT 5	FMT only	1	1	0
2020-12-15	WT 6	FMT only	1	1	0
2020-12-15	WT 7	FMT only	0	1	0
2020-12-15	WT 8	CPI only	1	1	0
2020-12-15	WT 9	CPI only	1	2	0
2020-12-15	WT 10	CPI only	1	2	0
2020-12-15	WT 11	CPI only	2	2	0
2020-12-15	WT 12	CPI only	1	2	0
2020-12-15	WT 13	CPI only	0	2	0
2020-12-15	WT 14	CPI only	2	3	0
2020-12-15	WT 15	Control (untreated)	0	1	0
2020-12-15	WT 16	Control (untreated)	0	1	0

## Sheet: Fig 1e
Absolute CD4 cell count per colon in cLP					Absolute CD8 cell count per colon in cLP
Control	CPI	FMT	CPI + FMT		Control	CPI	FMT	CPI + FMT
15600	64100	36100	27300		640	35900	22600	26400
6810	9990	21400	48700		265	6060	16500	22600
9590	10000	61400	27100		437	9630	65800	51100
13300	6670	12600	10600		525	6950	8970	26600
33700	2850	15000	17700		562	9320	21100	15600
20600	4350	22700	61300		1180	11800	10700	37500
13400	11286	39600	50300		640	15255	3130	81800
6430	29569	29900	40300		265	6554	2440	37900
10200	45154	39600	30500		437	6102	2090	110000
10500	32385	70200	121000		525	7178	7430	79300
15700	48917	50700	24000		562	6610	6380	39100
12300	63362	45600	109000		1180	14045	4840	112000
13400		39600	35400		6560		3130	28600
6430		29900	26600		2230		2440	37400
10200		39600	60896		4700		2090	23009
10500		70200	31317		6030		7430	10629
15700		50700	52140		5150		6380	9350
12300		45600	52208		8370		4840	7696
4470		106000	41664		6190		37500	8556
16900		79500	5061		4160		19900	4979
34700		131000	21218		1790		27700	9918
4590		154000	41496		7890		34200	114301
36600		114000	406000		12407.5		29700	83670
5580		105000	354000		7418		23500	61527
45000		70191	314000		9488		12043	27292
14800		23152	269000		9761		6638	21363
8670		106350	234000		9488		18246	29495
6270		34047	196000		8589		9761	32084
72318		116985	114000				20071	41867
		40856	107000				11713	81800
			90300					326000
			114000					37900
			152000					109000
			120000					110000
			169000					281000
			142000					79300
			174000					121000
			83500					39100
			21800					98000
			78600					112000
			59400					209000
			26400					28600
			258000					118000
			12700					37400
			47500					4510
			129000					5130
			251000					13500
			21400					4510
			48800					5130
			10200					13500
			36700					11200
			20300					17520
			14800					19130
			19500					27400
			49100					29700
			56000					45300
			84000					37090
			20300					28430
			14800					24320
			19500					27900
			49100					12204
			56000					11236
			84000					35595
			48700					16541
			39500					8644
			41000					11236
			114000
			130000
			187000
			40200
			52300
			28200
			18200
			90309
			50689
			263400
			74626
			63969
			50689

## Sheet: Fig 1g
Absolute CD11b+ Gr-1+ cell count per colon
Control	CPI	FMT	CPI + FMT
278	1030	5890	1390
1230	161	967	8450
1120	205	11200	25100
7890	642.797	11400	41500
344	1378.94	19200	28100
1350	175.337	173	29100
295	661.396	7789.14	1885.24
146	58.1518	2664.8	11363.2
177	658.188	14749.5	31999.5
79	18.1395	215.37	14502
48	459.228	52.6227	37081.9
137	106.181	83.8236	174.44
363	308.076	110.002	120.923
503.972	503.297	31.0569	37566.3
65.3116	73.4351	58.8372	50476.3
113.464	136.445	232	28345.1
108.434	30.1435	100.8	304.92
26.4702	452.036	194.6	582.97
1335.6		283.5	392.64
542.008		451	315.86
229.75		418.5	728.829
191.76		530.46	415.059
388.6		272.1	5953.62
218.96		1479.99	1444.23
76.08		5236.83	2679.17
69.72		324.37	1960.64
293.622		1215.39	1137.48
161.918		232	4264.91
81.8669		100.8	451
144.54		194.6	707
226.681		283.5	545
282		451	1360
60.5		418.5	580.8
162			2004
96.6			859.2
40.7			338.4
270.6			5330
117.6			542.5
394.8			1228.26
155.68			986.523
204.75			1143.91
146.12			883.329
496.196			1261.56
293.622			206.317
161.918			867.781
81.8669			652.266
144.54			201.034
226.681			237.095
229.75			561.981
191.76			626.845
388.6			1744.45
218.96			11771.5
76.08			5307.64
69.72			4085.09
293.622			6305.04
161.918			2156.25
81.8669			3113.12
144.54			5310.52
226.681			4072.32
282			205.892
60.5			1079.43
162			1268.17
96.6			807.162
40.7			343.559
270.6			349.58
117.6			558.476
394.8			260.201
155.68			728.829
204.75			415.059
146.12			5953.62
			1444.23
			2679.17
			1960.64
			304.92
			582.97
			392.64
			315.86
			728.829
			415.059
			5953.62
			1444.23
			2679.17
			1960.64
			1137.48
			4264.91
			451
			707
			545
			1360
			580.8
			2004
			859.2
			338.4
			5330
			542.5

## Sheet: Fig 2a
	Chao1	Shannon	InvSimpson	Condition	Mouse	StoolWeight	Time.point	Seqdepth	Weeks
Mice1	157	4.0512	35.3975	untreated	WT 1	69	2022-05-17	32327	Week 0
Mice2	127	3.86201	25.2781	untreated	WT 2	83	2022-05-17	23345	Week 0
Mice3	167	3.86883	27.4454	untreated	WT 3	58	2022-05-17	37400	Week 0
Mice4	152	3.79358	24.9933	untreated	WT 4	75	2022-05-17	39398	Week 0
Mice5	130	3.78468	21.3985	untreated	WT 5	46	2022-05-17	23900	Week 0
Mice6	117	3.77508	28.1742	untreated	WT 6	75	2022-05-17	32388	Week 0
Mice10	132	3.85166	27.7472	FMT only	WT 10	79	2022-05-17	29079	Week 0
Mice11	164	4.03338	31.2413	FMT only	WT 11	70	2022-05-17	32122	Week 0
Mice12	202	4.13729	31.2985	FMT only	WT 12	68	2022-05-17	41963	Week 0
Mice8	120	3.60261	20.8003	FMT only	WT 8	79	2022-05-17	26454	Week 0
Mice9	131	3.82321	22.3328	FMT only	WT 9	76	2022-05-17	29499	Week 0
Mice13	95	3.59131	22.1843	FMT and combination CPI	WT 13	51	2022-05-17	15961	Week 0
Mice14	114	3.78471	29.4696	FMT and combination CPI	WT 14	38	2022-05-17	27770	Week 0
Mice15	114	3.84259	30.5935	FMT and combination CPI	WT 15	75	2022-05-17	19677	Week 0
Mice16	126	3.71776	21.3443	FMT and combination CPI	WT 16	64	2022-05-17	26795	Week 0
Mice17	209	3.87845	17.2658	FMT and combination CPI	WT 17	85	2022-05-17	46456	Week 0
Mice18	116	3.81809	29.2971	FMT and combination CPI	WT 18	65	2022-05-17	29179	Week 0
Mice19	117	3.65164	23.8636	untreated	WT 1	83	2022-05-25	27548	Week 1
Mice20	123	3.91393	32.4235	untreated	WT 2	79	2022-05-25	22970	Week 1
Mice21	125	3.72479	26.0041	untreated	WT 3	73	2022-05-25	24142	Week 1
Mice22	149	3.93412	28.9603	untreated	WT 4	71	2022-05-25	34618	Week 1
Mice23	135	3.64019	23.893	untreated	WT 5	53	2022-05-25	30310	Week 1
Mice24	217.125	4.58642	59.8725	untreated	WT 6	71	2022-05-25	27273	Week 1
Mice28	169	3.89601	25.5936	FMT only	WT 10	77	2022-05-25	49744	Week 1
Mice29	128	3.60968	15.617	FMT only	WT 11	82	2022-05-25	21994	Week 1
Mice30	174	4.06481	35.004	FMT only	WT 12	75	2022-05-25	33982	Week 1
Mice25	144	3.91608	29.9679	FMT only	WT 7	83	2022-05-25	26522	Week 1
Mice26	133	4.11215	43.3692	FMT only	WT 8	69	2022-05-25	21690	Week 1
Mice27	195	4.44479	55.3367	FMT only	WT 9	80	2022-05-25	28465	Week 1
Mice31	145	3.92315	25.7787	FMT and combination CPI	WT 13	64	2022-05-25	22887	Week 1
Mice32	54	3.42244	20.8369	FMT and combination CPI	WT 14	65	2022-05-25	1189	Week 1
Mice33	157	4.09695	31.5342	FMT and combination CPI	WT 15	56	2022-05-25	17172	Week 1
Mice34	124	3.6078	20.9282	FMT and combination CPI	WT 16	57	2022-05-25	34585	Week 1
Mice35	46	3.21218	18.0381	FMT and combination CPI	WT 17	54	2022-05-25	2268	Week 1
Mice36	88	3.08043	7.66295	FMT and combination CPI	WT 18	56	2022-05-25	17891	Week 1
Mice37	104	3.6591	24.2979	untreated	WT 1	75	2022-06-01	18723	Week 2
Mice38	128	3.87049	27.6835	untreated	WT 2	56	2022-06-01	21392	Week 2
Mice39	145	3.87224	27.9055	untreated	WT 3	76	2022-06-01	21155	Week 2
Mice40	192	4.25462	44.4088	untreated	WT 4	55	2022-06-01	40018	Week 2
Mice41	159	3.99977	29.3982	untreated	WT 5	65	2022-06-01	24013	Week 2
Mice42	139	3.80683	26.187	untreated	WT 6	65	2022-06-01	28845	Week 2
Mice46	140	3.92265	28.5512	FMT only	WT 10	51	2022-06-01	22773	Week 2
Mice47	168	3.85876	20.468	FMT only	WT 11	83	2022-06-01	22688	Week 2
Mice48	165	4.20578	37.3531	FMT only	WT 12	57	2022-06-01	20888	Week 2
Mice43	166	4.12621	34.6864	FMT only	WT 7	70	2022-06-01	25883	Week 2
Mice44	147	3.93833	29.0003	FMT only	WT 8	68	2022-06-01	23903	Week 2
Mice45	177	4.07677	20.6071	FMT only	WT 9	79	2022-06-01	21743	Week 2
Mice49	186	4.36191	41.2975	FMT and combination CPI	WT 13	81	2022-06-01	28645	Week 2
Mice50	181	4.38419	49.7349	FMT and combination CPI	WT 14	79	2022-06-01	27591	Week 2
Mice51	207	4.03514	21.5793	FMT and combination CPI	WT 15	72	2022-06-01	42214	Week 2
Mice52	177	4.02399	32.9374	FMT and combination CPI	WT 16	75	2022-06-01	40615	Week 2
Mice53	116	3.76975	18.9697	FMT and combination CPI	WT 17	83	2022-06-01	15080	Week 2
Mice54	194	3.9276	25.7318	FMT and combination CPI	WT 18	83	2022-06-01	42241	Week 2
Mice56	199.2	4.23593	34.2919	untreated	WT 2	67	2022-06-08	33633	Week 3
Mice57	208	4.33128	41.2265	untreated	WT 3	73	2022-06-08	39077	Week 3
Mice58	194	4.10544	36.3587	untreated	WT 4	82	2022-06-08	51160	Week 3
Mice59	43	3.14773	17.7786	untreated	WT 5	79	2022-06-08	2144	Week 3
Mice60	246	4.42673	45.2995	untreated	WT 6	55	2022-06-08	48747	Week 3
Mice64	137	4.049	33.8507	FMT only	WT 10	59	2022-06-08	15358	Week 3
Mice65	163	4.02532	30.4447	FMT only	WT 11	78	2022-06-08	25738	Week 3
Mice66	181	4.25038	38.7129	FMT only	WT 12	81	2022-06-08	26502	Week 3
Mice61	124	4.01314	36.609	FMT only	WT 7	57	2022-06-08	20962	Week 3
Mice62	140	3.83204	24.7511	FMT only	WT 8	70	2022-06-08	29041	Week 3
Mice63	189	4.24146	26.2207	FMT only	WT 9	56	2022-06-08	31104	Week 3
Mice67	313	4.83867	63.3992	FMT and combination CPI	WT 13	62	2022-06-08	45907	Week 3
Mice69	186	4.59166	59.6841	FMT and combination CPI	WT 15	83	2022-06-08	13234	Week 3
Mice70	183	4.4606	52.0002	FMT and combination CPI	WT 16	84	2022-06-08	24338	Week 3
Mice71	138	3.94436	24.6068	FMT and combination CPI	WT 17	79	2022-06-08	21335	Week 3
Mice72	126	3.90223	30.3327	FMT and combination CPI	WT 18	61	2022-06-08	24162	Week 3

## Sheet: Fig 2e
	id	coefficient_id	coefficient	2.5%CI	97.5%CI	pval	Padj	genus	family	order	class	phylum	names	rank_order
5	ASV3	FMT only	12.4527	5.92869	18.9767	0.00018299	0.00402577	Rikenellaceae RC9 gut group	Rikenellaceae	Bacteroidales	Bacteroidia	Bacteroidota	Rikenellaceae RC9 gut group_ASV3	10
6	ASV3	FMT and combination CPI	19.4028	10.5034	28.3023	NA	0.00402577	Rikenellaceae RC9 gut group	Rikenellaceae	Bacteroidales	Bacteroidia	Bacteroidota	Rikenellaceae RC9 gut group_ASV3	10
15	ASV8	FMT only	-9.12106	-17.9203	-0.321789	0.0249095	0.0996379	Oscillibacter	Oscillospiraceae	Oscillospirales	Clostridia	Firmicutes	Oscillibacter_ASV8	1
16	ASV8	FMT and combination CPI	-13.4477	-25.4509	-1.44445	NA	0.0996379	Oscillibacter	Oscillospiraceae	Oscillospirales	Clostridia	Firmicutes	Oscillibacter_ASV8	1
21	ASV11	FMT only	4.27611	-0.100399	8.65262	0.00930074	0.0818465	Odoribacter	Marinifilaceae	Bacteroidales	Bacteroidia	Bacteroidota	Odoribacter_ASV11	9
22	ASV11	FMT and combination CPI	8.91151	2.94145	14.8816	NA	0.0818465	Odoribacter	Marinifilaceae	Bacteroidales	Bacteroidia	Bacteroidota	Odoribacter_ASV11	9
23	ASV12	FMT only	39.4177	18.513	60.3225	0.00109913	0.0120904	Alistipes	Rikenellaceae	Bacteroidales	Bacteroidia	Bacteroidota	Alistipes_ASV12	11
24	ASV12	FMT and combination CPI	41.0068	12.4903	69.5233	NA	0.0120904	Alistipes	Rikenellaceae	Bacteroidales	Bacteroidia	Bacteroidota	Alistipes_ASV12	11
27	ASV14	FMT only	4.11644	2.27081	5.96208	0.000110368	0.00402577	Candidatus Arthromitus	Clostridiaceae	Clostridiales	Clostridia	Firmicutes	Candidatus Arthromitus_ASV14	8
28	ASV14	FMT and combination CPI	5.25336	2.73571	7.77102	NA	0.00402577	Candidatus Arthromitus	Clostridiaceae	Clostridiales	Clostridia	Firmicutes	Candidatus Arthromitus_ASV14	8
51	ASV26	FMT only	3.16426	0.977753	5.35077	0.0133474	0.089602	Muribaculum	Muribaculaceae	Bacteroidales	Bacteroidia	Bacteroidota	Muribaculum_ASV26	6
52	ASV26	FMT and combination CPI	2.5697	-0.412953	5.55235	NA	0.089602	Muribaculum	Muribaculaceae	Bacteroidales	Bacteroidia	Bacteroidota	Muribaculum_ASV26	6
55	ASV28	FMT only	-7.09031	-11.7018	-2.4788	0.0162913	0.089602	Lachnospiraceae UCG-001	Lachnospiraceae	Lachnospirales	Clostridia	Firmicutes	Lachnospiraceae UCG-001_ASV28	5
56	ASV28	FMT and combination CPI	1.05661	-5.23402	7.34724	NA	0.089602	Lachnospiraceae UCG-001	Lachnospiraceae	Lachnospirales	Clostridia	Firmicutes	Lachnospiraceae UCG-001_ASV28	5
61	ASV31	FMT only	-3.40451	-5.95843	-0.850586	0.0225583	0.0996379	Acetatifactor	Lachnospiraceae	Lachnospirales	Clostridia	Firmicutes	Acetatifactor_ASV31	3
62	ASV31	FMT and combination CPI	-2.70752	-6.19137	0.776317	NA	0.0996379	Acetatifactor	Lachnospiraceae	Lachnospirales	Clostridia	Firmicutes	Acetatifactor_ASV31	3
65	ASV33	FMT only	-3.62777	-5.63961	-1.61592	0.000753579	0.0110525	UCG-005	Oscillospiraceae	Oscillospirales	Clostridia	Firmicutes	UCG-005_ASV33	2
66	ASV33	FMT and combination CPI	-4.68247	-7.42686	-1.93808	NA	0.0110525	UCG-005	Oscillospiraceae	Oscillospirales	Clostridia	Firmicutes	UCG-005_ASV33	2
69	ASV35	FMT only	-1.14787	-2.63342	0.337686	0.0238165	0.0996379	NK4A214 group	Oscillospiraceae	Oscillospirales	Clostridia	Firmicutes	NK4A214 group_ASV35	4
70	ASV35	FMT and combination CPI	-2.67284	-4.6993	-0.646372	NA	0.0996379	NK4A214 group	Oscillospiraceae	Oscillospirales	Clostridia	Firmicutes	NK4A214 group_ASV35	4
85	ASV43	FMT only	3.08913	0.469361	5.7089	0.0162869	0.089602	Desulfovibrio	Desulfovibrionaceae	Desulfovibrionales	Desulfovibrionia	Desulfobacterota	Desulfovibrio_ASV43	7
86	ASV43	FMT and combination CPI	4.07934	0.505673	7.65301	NA	0.089602	Desulfovibrio	Desulfovibrionaceae	Desulfovibrionales	Desulfovibrionia	Desulfobacterota	Desulfovibrio_ASV43	7

## Sheet: Fig 2f
	id	coefficient_id	coefficient	2.5%CI	97.5%CI	pval	Padj	genus	family	order	class	phylum	names	rank_order
11	ASV6	FMT only	29.388	10.4513	48.3248	0.00859299	0.0716992	Alistipes	Rikenellaceae	Bacteroidales	Bacteroidia	Bacteroidota	Alistipes_ASV6	6
12	ASV6	FMT and combination CPI	32.9525	8.06182	57.8432	NA	0.0716992	Alistipes	Rikenellaceae	Bacteroidales	Bacteroidia	Bacteroidota	Alistipes_ASV6	6
19	ASV10	FMT only	-8.69477	-13.7125	-3.677	0.00184009	0.020241	Roseburia	Lachnospiraceae	Lachnospirales	Clostridia	Firmicutes	Roseburia_ASV10	1
20	ASV10	FMT and combination CPI	-12.0703	-18.6657	-5.47491	NA	0.020241	Roseburia	Lachnospiraceae	Lachnospirales	Clostridia	Firmicutes	Roseburia_ASV10	1
23	ASV12	FMT only	3.09486	1.74589	4.44382	0.00045389	0.0107013	Rikenella	Rikenellaceae	Bacteroidales	Bacteroidia	Bacteroidota	Rikenella_ASV12	4
24	ASV12	FMT and combination CPI	3.28292	1.50983	5.05601	NA	0.0107013	Rikenella	Rikenellaceae	Bacteroidales	Bacteroidia	Bacteroidota	Rikenella_ASV12	4
25	ASV13	FMT only	3.08918	0.928298	5.25007	0.00977717	0.0716992	Candidatus Arthromitus	Clostridiaceae	Clostridiales	Clostridia	Firmicutes	Candidatus Arthromitus_ASV13	5
26	ASV13	FMT and combination CPI	4.00899	1.1687	6.84928	NA	0.0716992	Candidatus Arthromitus	Clostridiaceae	Clostridiales	Clostridia	Firmicutes	Candidatus Arthromitus_ASV13	5
43	ASV22	FMT only	3.51336	2.10461	4.92212	0.000486424	0.0107013	Candidatus Saccharimonas	Saccharimonadaceae	Saccharimonadales	Saccharimonadia	Patescibacteria	Candidatus Saccharimonas_ASV22	3
44	ASV22	FMT and combination CPI	1.75711	-0.0945696	3.6088	NA	0.0107013	Candidatus Saccharimonas	Saccharimonadaceae	Saccharimonadales	Saccharimonadia	Patescibacteria	Candidatus Saccharimonas_ASV22	3
59	ASV30	FMT only	-3.14614	-4.72626	-1.56603	0.00145622	0.020241	Akkermansia	Akkermansiaceae	Verrucomicrobiales	Verrucomicrobiae	Verrucomicrobiota	Akkermansia_ASV30	2
60	ASV30	FMT and combination CPI	-3.40526	-5.48218	-1.32835	NA	0.020241	Akkermansia	Akkermansiaceae	Verrucomicrobiales	Verrucomicrobiae	Verrucomicrobiota	Akkermansia_ASV30	2

## Sheet: Fig 2g
	id	coefficient_id	coefficient	2.5%CI	97.5%CI	pval	Padj	genus	family	order	class	phylum	names	rank_order
5	ASV3	FMT only	16.5418	12.117	20.9667	1.11e-05	0.0002442	Rikenellaceae RC9 gut group	Rikenellaceae	Bacteroidales	Bacteroidia	Bacteroidota	Rikenellaceae RC9 gut group_ASV3	13
6	ASV3	FMT and combination CPI	13.778	9.20509	18.3509	NA	0.0002442	Rikenellaceae RC9 gut group	Rikenellaceae	Bacteroidales	Bacteroidia	Bacteroidota	Rikenellaceae RC9 gut group_ASV3	13
9	ASV5	FMT only	4.14126	1.8877	6.39482	0.00626723	0.039394	Alloprevotella	Prevotellaceae	Bacteroidales	Bacteroidia	Bacteroidota	Alloprevotella_ASV5	9
10	ASV5	FMT and combination CPI	2.61116	0.282196	4.94013	NA	0.039394	Alloprevotella	Prevotellaceae	Bacteroidales	Bacteroidia	Bacteroidota	Alloprevotella_ASV5	9
11	ASV6	FMT only	46.2379	38.0629	54.4128	1.5934e-07	7.01094e-06	Alistipes	Rikenellaceae	Bacteroidales	Bacteroidia	Bacteroidota	Alistipes_ASV6	14
12	ASV6	FMT and combination CPI	39.6429	31.1945	48.0914	NA	7.01094e-06	Alistipes	Rikenellaceae	Bacteroidales	Bacteroidia	Bacteroidota	Alistipes_ASV6	14
15	ASV8	FMT only	-25.712	-42.749	-8.67502	0.0161096	0.0644382	Oscillibacter	Oscillospiraceae	Oscillospirales	Clostridia	Firmicutes	Oscillibacter_ASV8	1
16	ASV8	FMT and combination CPI	-20.8946	-38.5017	-3.2876	NA	0.0644382	Oscillibacter	Oscillospiraceae	Oscillospirales	Clostridia	Firmicutes	Oscillibacter_ASV8	1
19	ASV10	FMT only	-9.0285	-14.5907	-3.46629	0.0101364	0.0531796	Roseburia	Lachnospiraceae	Lachnospirales	Clostridia	Firmicutes	Roseburia_ASV10	2
20	ASV10	FMT and combination CPI	-7.44675	-13.1951	-1.69842	NA	0.0531796	Roseburia	Lachnospiraceae	Lachnospirales	Clostridia	Firmicutes	Roseburia_ASV10	2
21	ASV11	FMT only	10.5363	3.37426	17.6984	0.0218619	0.0779504	Odoribacter	Marinifilaceae	Bacteroidales	Bacteroidia	Bacteroidota	Odoribacter_ASV11	12
22	ASV11	FMT and combination CPI	7.53692	0.135198	14.9386	NA	0.0779504	Odoribacter	Marinifilaceae	Bacteroidales	Bacteroidia	Bacteroidota	Odoribacter_ASV11	12
23	ASV12	FMT only	3.69494	2.1503	5.23958	8.68138e-05	0.00127327	Rikenella	Rikenellaceae	Bacteroidales	Bacteroidia	Bacteroidota	Rikenella_ASV12	7
24	ASV12	FMT and combination CPI	4.80564	3.20931	6.40196	NA	0.00127327	Rikenella	Rikenellaceae	Bacteroidales	Bacteroidia	Bacteroidota	Rikenella_ASV12	7
25	ASV13	FMT only	4.85622	2.80117	6.91127	0.0010797	0.00950132	Candidatus Arthromitus	Clostridiaceae	Clostridiales	Clostridia	Firmicutes	Candidatus Arthromitus_ASV13	11
26	ASV13	FMT and combination CPI	2.62676	0.502942	4.75057	NA	0.00950132	Candidatus Arthromitus	Clostridiaceae	Clostridiales	Clostridia	Firmicutes	Candidatus Arthromitus_ASV13	11
51	ASV26	FMT only	3.9314	1.48858	6.37422	0.0131891	0.0580321	Muribaculum	Muribaculaceae	Bacteroidales	Bacteroidia	Bacteroidota	Muribaculum_ASV26	8
52	ASV26	FMT and combination CPI	2.78008	0.255526	5.30464	NA	0.0580321	Muribaculum	Muribaculaceae	Bacteroidales	Bacteroidia	Bacteroidota	Muribaculum_ASV26	8
65	ASV33	FMT only	-5.5804	-9.05043	-2.11037	0.0108777	0.0531796	UCG-005	Oscillospiraceae	Oscillospirales	Clostridia	Firmicutes	UCG-005_ASV33	4
66	ASV33	FMT and combination CPI	-4.56888	-8.15502	-0.982736	NA	0.0531796	UCG-005	Oscillospiraceae	Oscillospirales	Clostridia	Firmicutes	UCG-005_ASV33	4
67	ASV34	FMT only	-6.061	-10.2835	-1.83852	0.0286383	0.090006	Colidextribacter	Oscillospiraceae	Oscillospirales	Clostridia	Firmicutes	Colidextribacter_ASV34	3
68	ASV34	FMT and combination CPI	-3.20519	-7.56897	1.15859	NA	0.090006	Colidextribacter	Oscillospiraceae	Oscillospirales	Clostridia	Firmicutes	Colidextribacter_ASV34	3
69	ASV35	FMT only	-2.3573	-4.15924	-0.555362	0.0230308	0.0779504	NK4A214 group	Oscillospiraceae	Oscillospirales	Clostridia	Firmicutes	NK4A214 group_ASV35	6
70	ASV35	FMT and combination CPI	-2.37206	-4.2343	-0.509829	NA	0.0779504	NK4A214 group	Oscillospiraceae	Oscillospirales	Clostridia	Firmicutes	NK4A214 group_ASV35	6
71	ASV36	FMT only	4.33584	2.47323	6.19845	0.000843356	0.00927692	Bilophila	Desulfovibrionaceae	Desulfovibrionales	Desulfovibrionia	Desulfobacterota	Bilophila_ASV36	10
72	ASV36	FMT and combination CPI	3.4261	1.50116	5.35104	NA	0.00927692	Bilophila	Desulfovibrionaceae	Desulfovibrionales	Desulfovibrionia	Desulfobacterota	Bilophila_ASV36	10
77	ASV39	FMT only	-3.87953	-5.94266	-1.8164	0.00345939	0.0253689	UCG-003	Oscillospiraceae	Oscillospirales	Clostridia	Firmicutes	UCG-003_ASV39	5
78	ASV39	FMT and combination CPI	-3.35343	-5.4856	-1.22127	NA	0.0253689	UCG-003	Oscillospiraceae	Oscillospirales	Clostridia	Firmicutes	UCG-003_ASV39	5

## Sheet: Fig 3b and c
gene	baseMean	log2FoldChange	lfcSE	stat	pvalue	padj
Pitx2	359.72	8.93461	1.37862	6.48086	9.12e-11	4e-08
Gzmb	46.3833	6.10762	1.01994	5.98821	2.12e-09	6.3e-07
Ido1	262.821	5.2355	1.17139	4.46949	7.84e-06	0.00058637
Clca4b	1253.29	5.1802	1.25014	4.14369	3.42e-05	0.00191156
Il36a	93.9331	4.95812	1.46661	3.38067	0.00072309	0.0167096
Lce3f	256.472	4.90822	1.40688	3.48873	0.00048532	0.0124167
Trex2	102.808	4.7939	1.4355	3.33953	0.000839211	0.0188039
Tmprss11f	65.2727	4.74395	1.51187	3.1378	0.00170223	0.0308921
Kctd4	81.2278	4.69777	0.897401	5.23486	1.65e-07	2.61e-05
Lep	70.64	4.63508	1.14427	4.0507	5.11e-05	0.00257427
Alox12b	226.812	4.55182	1.23063	3.69877	0.000216643	0.0068575
Wfdc21	152.681	4.43063	1.50427	2.94538	0.00322557	0.0483516
Plin1	389.573	4.41573	1.21666	3.62939	0.000284093	0.00829783
Slc26a1	126.317	4.38403	0.829757	5.2835	1.27e-07	2.21e-05
Trp63	199.538	4.34859	1.07878	4.03104	5.55e-05	0.00276864
Hoxb8	250.906	4.28597	1.37335	3.12081	0.00180356	0.0319639
Slc7a10	33.3423	4.28025	1.30012	3.29218	0.000994136	0.0212088
Hp	138.558	4.2504	0.797682	5.32844	9.91e-08	1.8e-05
Alox12e	59.7428	4.16554	1.2398	3.35985	0.00077984	0.0178694
S100g	1200.72	4.06603	1.10554	3.67788	0.000235179	0.00724215
Nos2	203.525	4.02337	0.884577	4.54836	5.41e-06	0.000427851
Serpina3c	26.9107	4.00784	0.931007	4.30484	1.67e-05	0.001053
Ankef1	42.1365	3.98938	0.967097	4.12511	3.71e-05	0.00199746
Igkv9-124	29.0408	3.96728	1.04702	3.78911	0.000151186	0.00528996
Igkv4-61	28.6624	3.94728	0.752488	5.24564	1.56e-07	2.52e-05
Atp6v1c2	57.1935	3.91591	0.982536	3.98551	6.73e-05	0.00317407
Btnl2	137.385	3.89298	0.995329	3.91125	9.18e-05	0.00398746
Adipoq	832.855	3.68157	1.15334	3.19209	0.00141247	0.0274638
Cidec	524.942	3.59279	1.04797	3.42833	0.000607307	0.0147083
Cyp2c66	31.0845	3.56361	1.07174	3.32507	0.000883977	0.0194689
Krt79	137.858	3.56185	0.994178	3.58271	0.000340048	0.0096109
Oas3	489.592	3.54837	1.09455	3.24186	0.00118754	0.0243062
Ifi47	326.336	3.50889	0.590713	5.9401	2.85e-09	8.25e-07
Iigp1	320.077	3.50806	0.559001	6.27559	3.48e-10	1.35e-07
Mcpt1	57.2649	3.47734	0.451088	7.70879	1.27e-14	1.44e-11
Car3	4672.61	3.46454	0.997557	3.47303	0.000514619	0.0129953
Tshr	33.4565	3.4558	0.881927	3.91846	8.91e-05	0.00393813
Sprr1a	2235.8	3.44664	1.16062	2.96965	0.00298136	0.045609
St3gal5	297.772	3.44497	0.655271	5.25733	1.46e-07	2.43e-05
Gm5431	146.569	3.39009	0.882928	3.8396	0.000123234	0.00467213
A530016L24Rik	50.1388	3.38509	1.06928	3.16578	0.00154667	0.028957
Cd7	43.9001	3.38472	0.422658	8.00818	1.16e-15	1.76e-12
Cfd	2410.77	3.36485	0.953155	3.53023	0.000415201	0.0110784
Adig	62.1995	3.33786	0.886899	3.76352	0.000167538	0.00563053
Ccl8	170.807	3.32958	0.652393	5.10365	3.33e-07	4.4e-05
Lpl	1598.8	3.28755	0.932915	3.52396	0.000425156	0.0112129
Cyp2e1	477.59	3.26535	1.01191	3.22692	0.0012513	0.0251572
Mt4	94.2574	3.21906	0.871684	3.69292	0.000221696	0.00693678
Igkv14-111	50.287	3.2144	0.91197	3.52468	0.000423996	0.0112058
Abcd2	137.073	3.18169	0.801502	3.96967	7.2e-05	0.00333208
Epop	200.27	3.18071	0.890453	3.57201	0.000354255	0.00986536
Psca	777.356	3.15865	0.887587	3.55869	0.000372714	0.010146
Amy1	94.0727	3.15008	0.810575	3.88624	0.000101811	0.00419924
Slc36a2	74.0951	3.13996	0.973327	3.22601	0.00125529	0.0252002
Mrap	42.0517	3.11836	1.03543	3.01166	0.00259827	0.0416549
Npr3	108.057	3.10064	0.80897	3.83283	0.000126679	0.0047505
Glb1l2	156.608	3.0969	0.743363	4.16606	3.1e-05	0.00177983
Pnpla3	82.2427	3.09623	0.888589	3.48444	0.000493171	0.0125703
Ighv14-3	27.1739	3.01005	0.853722	3.5258	0.000422206	0.011202
Prss27	110.085	2.97411	0.828243	3.59087	0.000329576	0.00942407
Cst6	202.117	2.94898	0.680593	4.33296	1.47e-05	0.000944543
Pon1	82.2226	2.93823	0.943108	3.11548	0.00183646	0.0322849
Cd8a	45.4952	2.93745	0.687038	4.27553	1.91e-05	0.00115351
Retn	354.683	2.93535	0.8173	3.59152	0.000328749	0.00942023
Art2a	139.384	2.9177	0.68623	4.25178	2.12e-05	0.00126604
Rdh1	90.1615	2.90486	0.655775	4.42966	9.44e-06	0.000676114
Igtp	441.426	2.82554	0.488153	5.78824	7.11e-09	1.83e-06
Lrrtm1	78.7715	2.8252	0.76929	3.67248	0.000240211	0.0073472
Ms4a10	52.0982	2.79012	0.834442	3.3437	0.000826687	0.0185984
Mal	2145.26	2.75612	0.729419	3.77852	0.000157765	0.00548075
Slc22a4	104.404	2.75113	0.722281	3.80895	0.000139559	0.00504899
Fabp6	126.973	2.74978	0.451602	6.08896	1.14e-09	3.68e-07
Fabp4	2082.71	2.70689	0.748119	3.61826	0.000296588	0.00860739
Prom2	125.708	2.70518	0.59153	4.5732	4.8e-06	0.000389156
Apob	458.188	2.69811	0.670779	4.02236	5.76e-05	0.00282098
Orm1	94.461	2.6438	0.845014	3.1287	0.00175581	0.0316115
Nlrc5	148.19	2.64364	0.600261	4.40414	1.06e-05	0.000752872
Hoxb6	541.999	2.63554	0.66153	3.984	6.78e-05	0.00318048
Aqp3	191.483	2.63284	0.699125	3.76591	0.000165946	0.00559865
Cd3d	31.9811	2.6189	0.781444	3.35137	0.000804136	0.0182723
Ntrk2	96.3432	2.57985	0.826507	3.12139	0.00180002	0.0319639
Adora2b	31.9244	2.57635	0.679799	3.78987	0.000150725	0.00528741
Trarg1	37.8939	2.55222	0.78033	3.27069	0.00107284	0.0224998
Mpp6	1538.68	2.53618	0.53142	4.77245	1.82e-06	0.000175684
H2-DMb1	59.5102	2.52409	0.769358	3.28078	0.00103521	0.0218666
Prdm1	262.477	2.5176	0.541662	4.64791	3.35e-06	0.000289265
Lypd8l	406.301	2.51525	0.644955	3.89988	9.62e-05	0.00411923
Scd1	6311.78	2.47534	0.712489	3.47421	0.000512355	0.0129725
Saa3	247.057	2.47243	0.801087	3.08634	0.00202637	0.0348244
Cd74	4551.07	2.46479	0.772504	3.19064	0.00141957	0.0274638
Hoxb7	200.27	2.46369	0.655675	3.75748	0.000171631	0.00573974
Psapl1	412.424	2.43896	0.586294	4.15996	3.18e-05	0.00181737
Fam78a	88.9434	2.43453	0.773934	3.14566	0.00165711	0.0301939
Ighv7-3	83.3004	2.4084	0.707663	3.40331	0.000665737	0.0157589
Zap70	33.7169	2.40327	0.67409	3.56521	0.00036357	0.00998753
H2-Ab1	1651.89	2.40108	0.55996	4.28795	1.8e-05	0.00110562
Lgals2	31.0618	2.40041	0.656847	3.65444	0.000257748	0.00771035
Iglv2	222.153	2.38715	0.778539	3.06619	0.00216804	0.0365665
Duoxa2	351.32	2.38242	0.606645	3.92721	8.59e-05	0.00384759
Tgtp2	68.2661	2.36322	0.497287	4.75221	2.01e-06	0.000189907
Cyp2c65	1828.47	2.35385	0.780123	3.01729	0.00255048	0.0411798
Asprv1	2524.36	2.33901	0.619594	3.77507	0.000159964	0.00552607
Cd3g	66.7509	2.32998	0.686691	3.39305	0.000691197	0.0161708
Angptl4	177.293	2.32484	0.731651	3.17752	0.0014854	0.0282371
H2-Q6	158.056	2.27704	0.588898	3.86662	0.000110355	0.00441776
Duoxa1	124.207	2.27348	0.611615	3.71717	0.000201463	0.00645204
Apoc1	60.7446	2.27287	0.733775	3.09751	0.00195157	0.0337091
H2-DMa	305.509	2.2695	0.521774	4.34959	1.36e-05	0.000901194
Cpn1	161.392	2.26106	0.769745	2.93741	0.00330966	0.0490717
Cd36	978.671	2.23341	0.53907	4.14308	3.43e-05	0.00191156
Tnfsf10	377.697	2.20005	0.284593	7.73053	1.07e-14	1.35e-11
Nnmt	61.3369	2.18114	0.56376	3.86892	0.000109319	0.0043892
Nat8l	84.1489	2.1722	0.731268	2.97046	0.00297358	0.0455781
Acsbg1	252.687	2.16838	0.502485	4.31532	1.59e-05	0.00101165
Fmo1	90.5673	2.14869	0.579941	3.70501	0.000211383	0.0067197
Ifit2	445.674	2.13497	0.496106	4.30345	1.68e-05	0.00105476
Mylpf	105.629	2.12964	0.495488	4.29806	1.72e-05	0.00107071
Il2rb	71.051	2.12317	0.555992	3.8187	0.000134155	0.00497545
Prlr	302.094	2.10458	0.698041	3.01498	0.00256996	0.0413961
Ifit1bl2	389.895	2.0998	0.703874	2.98321	0.00285241	0.0443482
Igkv1-117	268.438	2.09197	0.391188	5.34774	8.91e-08	1.64e-05
Apol7a	378.594	2.08864	0.496213	4.20917	2.56e-05	0.00151026
Lipe	325.08	2.07932	0.452839	4.59174	4.4e-06	0.0003626
Zbp1	647.022	2.07417	0.539044	3.84787	0.00011915	0.00460111
H2-Q5	155.02	2.07242	0.560812	3.69539	0.000219551	0.00691738
Hcar2	71.0085	2.04719	0.67598	3.02847	0.00245794	0.040114
Pkib	47.538	2.03969	0.590993	3.45129	0.00055792	0.0137321
Il18bp	133.772	2.02809	0.463536	4.37526	1.21e-05	0.000825416
Smoc1	58.8548	2.02697	0.613495	3.30396	0.000953284	0.020596
Irgm2	657.093	2.00461	0.461137	4.34711	1.38e-05	0.000902646
Cd274	312.679	1.99969	0.461182	4.33601	1.45e-05	0.000935962
Sct	238.696	1.99805	0.337416	5.92163	3.19e-09	9.02e-07
H2-Aa	2295.77	1.97244	0.574541	3.43307	0.000596797	0.0145313
Pak6	42.3607	1.95558	0.630898	3.09968	0.00193732	0.0335481
Gdpd2	90.2356	1.94438	0.436833	4.45109	8.54e-06	0.000625203
Grhl1	256.386	1.9342	0.62001	3.11963	0.0018108	0.0319673
Me1	916.472	1.93137	0.619406	3.1181	0.00182024	0.0320923
Igkv4-50	32.7568	1.92069	0.64315	2.98637	0.00282308	0.0440517
Lpin2	1629.71	1.91994	0.550698	3.48637	0.000489615	0.0125031
Hoxb4	188.213	1.89872	0.484681	3.91746	8.95e-05	0.00394179
Gchfr	41.502	1.87948	0.520539	3.61065	0.000305434	0.00880775
Ddx60	1168.67	1.87672	0.607684	3.08831	0.002013	0.0346384
Steap4	814.381	1.86346	0.536951	3.47045	0.000519579	0.0130607
Mpst	3095.15	1.85898	0.341273	5.44718	5.12e-08	1.02e-05
Acaa1b	237.757	1.85734	0.480773	3.86323	0.000111897	0.00444114
H2-Eb1	1648.51	1.84558	0.578445	3.19058	0.00141987	0.0274638
Car5b	140.904	1.82852	0.541115	3.37918	0.000727032	0.0167723
Psmb8	540	1.82036	0.486228	3.74384	0.000181229	0.00597265
Ctsw	48.85	1.8193	0.377736	4.81632	1.46e-06	0.000150783
Atp2a1	71.1391	1.81333	0.573079	3.16419	0.00155518	0.0290763
Tap1	800.281	1.81044	0.359547	5.03533	4.77e-07	6.06e-05
Krt10	4044.93	1.80959	0.454065	3.9853	6.74e-05	0.00317407
Iglc2	301.149	1.77781	0.599254	2.9667	0.00301016	0.0458226
Adhfe1	85.7416	1.77508	0.533342	3.32822	0.000874026	0.019281
Trim40	1116.46	1.77492	0.438052	4.05184	5.08e-05	0.00257427
Slc16a9	242.628	1.76715	0.347816	5.08068	3.76e-07	4.92e-05
Apcdd1	101.633	1.76455	0.444418	3.97048	7.17e-05	0.00333208
Nqo1	554.713	1.73804	0.396026	4.38871	1.14e-05	0.000787812
Clec4a3	41.3451	1.72907	0.459108	3.76616	0.000165779	0.00559865
Hal	228.086	1.72684	0.511556	3.37566	0.000736394	0.0169023
B3galt2	140.911	1.72491	0.583512	2.95608	0.00311579	0.0469646
Sgk2	774.318	1.72264	0.437329	3.939	8.18e-05	0.00367715
Psmb9	633.773	1.70608	0.388505	4.39139	1.13e-05	0.000783537
Gbp2b	1291.61	1.69669	0.439623	3.85943	0.000113651	0.00445794
Cdsn	811.732	1.69486	0.542997	3.1213	0.00180052	0.0319639
Duox2	3104.41	1.6682	0.38663	4.31473	1.6e-05	0.00101165
Clca3a2	221.98	1.64598	0.546282	3.01306	0.00258624	0.0415599
Myl1	89.8969	1.63606	0.490594	3.33486	0.000853421	0.0190425
Tbx3	375.903	1.63431	0.501199	3.2608	0.001111	0.0230165
Duox1	125.032	1.63412	0.557142	2.93304	0.00335661	0.0496057
Gpt	978.733	1.62992	0.428115	3.80719	0.000140556	0.00504899
Ces1d	1211.24	1.62858	0.513116	3.1739	0.00150407	0.0285123
Amn	98.0317	1.62289	0.506563	3.20373	0.00135658	0.0266826
Cyp2d26	915.238	1.58642	0.502914	3.15445	0.00160799	0.0297645
Dgat2	1307.83	1.58395	0.426246	3.71605	0.000202364	0.00646566
Sh3rf2	642.352	1.57803	0.526153	2.99919	0.00270699	0.0428657
Trim15	134.45	1.57137	0.441408	3.5599	0.000371	0.0101196
Cmpk2	327.256	1.56837	0.42851	3.66005	0.000252164	0.00761022
Adra2a	1005.15	1.55398	0.483615	3.21326	0.0013124	0.0259982
Hoxb5	165.262	1.54903	0.448269	3.45558	0.000549111	0.0135643
Gm7901	47.811	1.52319	0.43181	3.52746	0.000419573	0.0111539
Chst11	148.18	1.51915	0.475463	3.19509	0.00139786	0.0272583
Vav3	584.999	1.51885	0.462994	3.2805	0.00103622	0.0218666
Slc10a2	2354.49	1.47096	0.302972	4.85509	1.2e-06	0.000128967
Ifit3	82.7109	1.4656	0.453262	3.23344	0.00122307	0.0248838
Tlr2	889.394	1.46531	0.402325	3.64211	0.000270415	0.00801794
Far2	197.782	1.46454	0.463633	3.15883	0.00158404	0.029454
Btnl1	646.19	1.45954	0.392611	3.71753	0.00020118	0.00645204
Car1	29147.7	1.44515	0.376013	3.84335	0.000121365	0.00461845
Fmo5	1158.4	1.43229	0.361662	3.9603	7.49e-05	0.00344822
Stard5	1345.93	1.4294	0.388839	3.67606	0.000236859	0.00726287
Pfkfb3	292.863	1.42467	0.365109	3.90203	9.54e-05	0.00409573
Papss2	9482.38	1.41539	0.329385	4.29708	1.73e-05	0.00107071
Sulf2	359.871	1.41493	0.427347	3.31096	0.000929777	0.0202483
Gpd1	606.104	1.41015	0.480229	2.93642	0.00332023	0.0491213
Rap2b	107.11	1.40948	0.451386	3.12257	0.0017928	0.0319639
Anpep	390.603	1.40634	0.335471	4.19212	2.76e-05	0.00161436
Lilr4b	79.2604	1.39006	0.393562	3.53199	0.000412438	0.0110506
D630033O11Rik	130.462	1.36963	0.390136	3.51064	0.000447031	0.0116339
Gbp3	340.252	1.35666	0.332545	4.07964	4.51e-05	0.00234921
Clic3	123.336	1.32561	0.37	3.58273	0.000340019	0.0096109
Phgdh	396.338	1.32537	0.318937	4.15558	3.24e-05	0.00183247
Gsta3	199.716	1.32485	0.412567	3.21124	0.00132162	0.0261083
Zc3h12a	607.993	1.31401	0.305763	4.29748	1.73e-05	0.00107071
Xdh	2342.43	1.31298	0.24391	5.38303	7.32e-08	1.4e-05
Gda	2035.04	1.29659	0.351042	3.69354	0.000221156	0.00693678
9130230L23Rik	72.862	1.27776	0.34955	3.65545	0.000256726	0.0076967
Mmd	355.482	1.26525	0.408333	3.09857	0.00194457	0.033631
Eif4e3	166.29	1.26284	0.400506	3.15311	0.00161539	0.02982
Fam162a	2089.78	1.25812	0.248741	5.05795	4.24e-07	5.49e-05
Irgm1	968.349	1.24972	0.25408	4.91862	8.72e-07	9.72e-05
Gbp7	528.852	1.24636	0.35373	3.52348	0.000425912	0.0112129
Acsf2	3127.21	1.24182	0.36762	3.378	0.000730153	0.0168158
Lgals3bp	3781.14	1.23557	0.394284	3.13372	0.00172608	0.0312416
C3ar1	93.393	1.23163	0.407052	3.02573	0.0024803	0.040382
Fcgr2b	324.04	1.22371	0.353576	3.46096	0.00053825	0.0133688
Gsdme	452.015	1.21685	0.329578	3.69215	0.000222364	0.00694173
Slc35d1	852.335	1.2136	0.247882	4.89589	9.79e-07	0.00010829
Pclaf	595.219	1.2078	0.402638	2.99972	0.00270226	0.0428657
Pdlim2	675.107	1.20628	0.386141	3.12394	0.00178445	0.0319639
Fgfrl1	415.08	1.20167	0.299159	4.01684	5.9e-05	0.00286728
Mpp1	1050.54	1.19099	0.288712	4.1252	3.7e-05	0.00199746
Fam3c	597.216	1.17894	0.289926	4.06635	4.78e-05	0.00246211
Prex1	197.217	1.1506	0.385717	2.98302	0.00285423	0.0443482
Ank	1641.41	1.13698	0.261804	4.34287	1.41e-05	0.000911497
Mlkl	406.038	1.13423	0.279502	4.05806	4.95e-05	0.0025225
Glipr2	303.369	1.13239	0.274803	4.12075	3.78e-05	0.00201576
Prpsap1	1609.91	1.11629	0.181865	6.138	8.36e-10	2.92e-07
Acsl1	1028.57	1.10935	0.363721	3.05	0.00228842	0.0379851
Paqr8	423.597	1.10933	0.351894	3.15245	0.00161909	0.0298207
B2m	7746.62	1.09657	0.282538	3.88114	0.000103969	0.00423688
Sema7a	171.951	1.09622	0.366745	2.98906	0.00279835	0.0437797
Maf	302.448	1.09062	0.272143	4.00754	6.14e-05	0.00295089
Mall	2345.9	1.08953	0.229612	4.74509	2.08e-06	0.000194296
Emb	166.042	1.08348	0.363422	2.98133	0.00287002	0.0444919
Stat1	308.142	1.07263	0.305936	3.50607	0.000454779	0.0117905
Daglb	413.962	1.06533	0.281953	3.77839	0.000157847	0.00548075
Ifitm3	1395.02	1.04789	0.212039	4.94197	7.73e-07	8.92e-05
Fam118a	180.145	1.04534	0.305472	3.42206	0.00062149	0.0149689
Kbtbd11	952.077	1.03465	0.207132	4.99515	5.88e-07	7.21e-05
Slc2a9	226.794	1.03392	0.209881	4.92622	8.38e-07	9.43e-05
Mocos	288.168	1.03078	0.256178	4.02368	5.73e-05	0.00281537
Mov10	828.383	1.02798	0.346066	2.97047	0.00297342	0.0455781
G6pdx	1602.65	1.02377	0.300589	3.40589	0.000659497	0.0156656
Nfkbiz	1815.12	1.0224	0.161077	6.34726	2.19e-10	8.77e-08
Acacb	466.727	1.02129	0.324914	3.14326	0.00167075	0.03037
Pkp1	1424.96	1.02034	0.323487	3.15418	0.00160948	0.0297645
Aldh3b1	230.397	0.998479	0.25956	3.84681	0.000119667	0.00460111
Fgfbp1	2307.54	0.994793	0.330056	3.01401	0.00257816	0.0414792
Pparg	1301.94	0.993692	0.220454	4.50748	6.56e-06	0.000498825
Car13	599.484	0.992422	0.273351	3.63058	0.000282788	0.00829533
H2-K1	1919.24	0.991238	0.309658	3.20107	0.00136918	0.0267873
Gbp4	274.263	0.980246	0.328948	2.97994	0.00288304	0.044543
Sesn1	523.142	0.979833	0.240581	4.07278	4.65e-05	0.00240418
Dmbt1	63210.5	0.978755	0.283031	3.45811	0.000543973	0.0134644
Echdc1	82.8107	0.972723	0.302437	3.21628	0.00129863	0.0258039
Ccr2	179.602	0.955165	0.319869	2.98612	0.00282545	0.0440517
Ripk3	451.775	0.953579	0.298673	3.19272	0.00140942	0.0274443
Cebpa	1079.03	0.950316	0.249681	3.80612	0.000141166	0.00504899
Cyp2j6	1353.81	0.944063	0.216641	4.35773	1.31e-05	0.000881161
Fgl2	2004.31	0.938466	0.287158	3.26812	0.00108264	0.022625
Spryd7	712.759	0.92606	0.23011	4.02443	5.71e-05	0.00281537
Gltp	1762.09	0.920056	0.206034	4.46554	7.99e-06	0.000590791
Gpr160	502.098	0.918953	0.275018	3.34143	0.000833485	0.0187204
Trafd1	1066.25	0.913852	0.154404	5.91856	3.25e-09	9.02e-07
Pir	109.873	0.911606	0.30454	2.99338	0.00275902	0.0433138
Adh5	1988.37	0.911058	0.171457	5.31361	1.07e-07	1.92e-05
Acaca	1493.59	0.894206	0.304186	2.93967	0.00328558	0.0489814
Nr1h4	1394.31	0.86346	0.258577	3.33928	0.000839965	0.0188039
Irf8	1264.61	0.860286	0.27726	3.10281	0.00191691	0.0332794
Slc17a4	1912.92	0.858475	0.208133	4.12466	3.71e-05	0.00199746
H2-T23	3140.16	0.856906	0.27519	3.11387	0.00184652	0.0323047
H2-D1	8905.91	0.848884	0.218082	3.89251	9.92e-05	0.00416791
Blmh	1188.15	0.840795	0.239395	3.51216	0.000444476	0.0116118
Tap2	566.137	0.835094	0.282094	2.96034	0.00307298	0.0464738
Zfp667	102.902	0.827103	0.216998	3.81156	0.000138092	0.00504899
Cyp4f40	908.155	0.824014	0.193447	4.25963	2.05e-05	0.00122778
Oma1	728.299	0.823171	0.219239	3.75468	0.000173566	0.00579022
4931406C07Rik	3323.09	0.822517	0.233348	3.52486	0.00042371	0.0112058
Pgm1	1477.74	0.818828	0.180268	4.54228	5.57e-06	0.000432832
Abhd6	974.026	0.818679	0.253477	3.22979	0.00123881	0.0249522
Higd1a	2344.6	0.815793	0.216646	3.76556	0.000166178	0.00559865
Rtn4	2820.98	0.810284	0.238814	3.39295	0.000691454	0.0161708
Psmb10	1764.48	0.800814	0.248433	3.22346	0.00126654	0.0253868
Nceh1	1117.34	0.796362	0.189635	4.19944	2.68e-05	0.00156984
Lpgat1	939.643	0.79149	0.267333	2.96069	0.00306954	0.0464738
Slco2b1	231.739	0.787754	0.255335	3.08518	0.00203432	0.034873
Cast	3041.51	0.786142	0.214559	3.664	0.000248311	0.00753524
Lmnb1	910.422	0.784719	0.240082	3.26854	0.00108103	0.022625
Crybg2	942.432	0.778235	0.260994	2.98182	0.00286543	0.0444713
Abcc3	4964.55	0.768584	0.16697	4.60312	4.16e-06	0.000347551
Psme2	1755.87	0.767735	0.215358	3.56493	0.000363957	0.00998753
Nudt7	320.095	0.7645	0.24953	3.06376	0.00218575	0.0366834
Slc25a10	2763.42	0.758871	0.236197	3.21287	0.00131414	0.0259982
Btnl4	1232.81	0.754292	0.241781	3.11973	0.0018102	0.0319673
Plaat3	1129.18	0.753934	0.237107	3.17972	0.00147416	0.0280712
Mideas	1075.75	0.750098	0.197635	3.79538	0.00014742	0.00522536
Pmm1	566.743	0.74752	0.239455	3.12176	0.00179775	0.0319639
Cdkn2c	380.992	0.735695	0.190743	3.857	0.000114785	0.00448948
Coro2a	3166.51	0.716617	0.225654	3.17574	0.00149457	0.0283718
Ugt1a7c	2035.34	0.709319	0.172027	4.1233	3.73e-05	0.00200136
Pgd	4795.52	0.708024	0.141247	5.01265	5.37e-07	6.64e-05
Atp2b1	8080.03	0.707208	0.204142	3.46429	0.000531632	0.013259
Psme2b	608.417	0.706745	0.205912	3.43227	0.000598543	0.0145478
Acot4	207.306	0.696347	0.168312	4.13724	3.52e-05	0.00192917
Tmem106a	495.054	0.695943	0.220735	3.15285	0.00161686	0.02982
Scarb2	2538.77	0.692962	0.219153	3.162	0.00156692	0.0292557
Akr1c12	1990.9	0.691422	0.217453	3.17963	0.00147461	0.0280712
Psme1	1827.57	0.691401	0.181669	3.80583	0.000141332	0.00504899
Slc25a1	1815.6	0.690068	0.20555	3.35717	0.000787438	0.0180131
Sppl2a	6497.3	0.683509	0.154221	4.432	9.34e-06	0.000672365
Cdo1	866.054	0.682383	0.224272	3.04266	0.00234501	0.0387353
Ankrd50	1119.89	0.681075	0.215123	3.16598	0.00154561	0.028957
Grina	1620.9	0.67625	0.172435	3.92176	8.79e-05	0.00389732
Slc39a4	3353.2	0.674308	0.157349	4.28544	1.82e-05	0.00111316
Tgfa	750.843	0.671906	0.191988	3.49973	0.000465723	0.0120512
Unc13d	267.361	0.669968	0.200744	3.33742	0.000845594	0.0188988
Rap2c	792.086	0.669077	0.170471	3.92488	8.68e-05	0.00385962
L1cam	2139.74	0.659289	0.181249	3.63749	0.00027531	0.0081285
Ermp1	2396.08	0.653271	0.191421	3.41274	0.000643133	0.0153907
Ndufaf6	101.684	0.64993	0.213961	3.03761	0.00238465	0.0391998
Zdhhc21	1011.44	0.637448	0.197372	3.22968	0.00123927	0.0249522
Eci1	743.658	0.636411	0.127808	4.97944	6.38e-07	7.75e-05
Shmt2	500.371	0.635622	0.159702	3.98006	6.89e-05	0.00321395
Pdk3	422.42	0.63398	0.20366	3.11294	0.00185235	0.032365
Tnik	567.016	0.633432	0.214004	2.95991	0.00307727	0.0464869
Spg20	343.918	0.633001	0.191665	3.30264	0.000957803	0.0206276
Mier3	1541.7	0.631856	0.179694	3.51629	0.000437627	0.0114549
Desi1	452.319	0.630667	0.158245	3.98538	6.74e-05	0.00317407
Ano9	1635.98	0.624929	0.180377	3.46458	0.000531067	0.013259
Dbi	2914.39	0.624724	0.175429	3.56113	0.000369269	0.0100926
Rxra	1826.24	0.620869	0.186474	3.32952	0.000869971	0.0192539
Ankib1	1377.52	0.616498	0.173605	3.55116	0.000383544	0.0103685
Mgst1	1738.26	0.613632	0.204726	2.99734	0.0027235	0.042998
Ehhadh	1321.52	0.609471	0.128878	4.72906	2.26e-06	0.000208848
2310001H17Rik	271.13	0.608085	0.188667	3.22305	0.00126831	0.0253868
Med14	921.041	0.607435	0.160596	3.78238	0.000155335	0.00542118
Scpep1	1221.36	0.599247	0.181969	3.29312	0.000990822	0.0212045
Pla2g6	333.073	0.599191	0.155846	3.84477	0.000120666	0.00461345
Haus7	232.754	0.5977	0.183747	3.25284	0.00114258	0.0235699
Abhd12	734.313	0.596625	0.15147	3.93889	8.19e-05	0.00367715
Rnf128	3513.87	0.593762	0.170916	3.474	0.000512762	0.0129725
Gstp1	1935.38	0.593532	0.106473	5.57451	2.48e-08	5.45e-06
Bak1	1140.88	0.586742	0.187121	3.13563	0.00171484	0.0310794
Psmd14	1006.84	0.582817	0.149256	3.90481	9.43e-05	0.00406177
Pdhx	581.247	0.578258	0.151204	3.82437	0.000131107	0.00488902
COX2	950.755	0.576873	0.179291	3.21753	0.00129298	0.0257669
Gpatch2	799.976	0.574364	0.17014	3.37584	0.000735902	0.0169023
Prkaa1	1937.05	0.572748	0.114072	5.02092	5.14e-07	6.42e-05
Mapkbp1	379.721	0.572667	0.189178	3.02713	0.00246885	0.0402438
C1qbp	912.482	0.570709	0.186678	3.05718	0.00223428	0.0372225
Txnrd2	213.244	0.561764	0.173374	3.24019	0.00119451	0.0243835
Acads	2723.76	0.561632	0.145977	3.8474	0.000119377	0.00460111
Coq3	260.196	0.557683	0.149572	3.72853	0.000192599	0.00627145
Psmd3	1413.94	0.55533	0.145635	3.81317	0.000137198	0.00504899
Tomm40	724.246	0.551191	0.150934	3.65188	0.00026033	0.00775958
Coq5	1021.62	0.55069	0.179379	3.06999	0.00214067	0.0362725
Klhdc4	263.171	0.550461	0.160225	3.43554	0.000591375	0.014451
Lpin3	725.017	0.54601	0.174824	3.1232	0.00178896	0.0319639
Gpd2	1800.38	0.545991	0.171707	3.17978	0.00147388	0.0280712
Trak2	1587.75	0.544895	0.117307	4.64502	3.4e-06	0.000289265
Arl6ip1	3753.26	0.537134	0.138171	3.88745	0.000101303	0.00419382
Ccdc58	355.175	0.536991	0.168312	3.19045	0.00142051	0.0274638
Hsd17b4	1597	0.535917	0.137994	3.88362	0.000102913	0.00423186
Rmdn3	501.659	0.533335	0.143969	3.70451	0.000211796	0.0067197
Gfm1	1096.16	0.531553	0.131344	4.04703	5.19e-05	0.0026053
Tkt	4568.08	0.531128	0.175587	3.02487	0.00248737	0.0404005
Ppa2	1134.89	0.530935	0.168583	3.1494	0.00163606	0.0300113
Frk	2191.93	0.530935	0.0936866	5.66714	1.45e-08	3.5e-06
Aldh16a1	1103.74	0.530676	0.176751	3.0024	0.00267861	0.0425918
Lypla1	1446.12	0.52958	0.176789	2.99554	0.00273957	0.0431078
Psmd1	1539.41	0.529001	0.13035	4.05832	4.94e-05	0.0025225
Mxi1	1191.39	0.528925	0.138955	3.80644	0.000140984	0.00504899
Nus1	2518.54	0.525875	0.170752	3.07975	0.00207173	0.0353806
Zfyve9	479.618	0.525527	0.178889	2.93773	0.00330628	0.0490717
Nf2	2155.94	0.522346	0.155784	3.35302	0.000799347	0.0182243
Mtch2	3928.31	0.519273	0.0867228	5.98773	2.13e-09	6.3e-07
Snx7	1281.95	0.515023	0.169249	3.04299	0.0023424	0.0387353
Tmem120a	618.823	0.512724	0.15065	3.40342	0.000665487	0.0157589
Cnn3	1383.62	0.510679	0.172032	2.96852	0.00299239	0.0456608
Elovl1	1672.23	0.51	0.112699	4.52532	6.03e-06	0.000463727
Gstz1	674.564	0.505783	0.145751	3.47019	0.000520087	0.0130607
Lsm12	692.401	0.503174	0.108412	4.64131	3.46e-06	0.000292688
Vcp	4051.6	0.502203	0.118633	4.23327	2.3e-05	0.00136299
Iba57	265.928	0.502144	0.163684	3.06777	0.00215661	0.0364464
Cdc42bpa	902.805	0.501417	0.168464	2.97641	0.00291645	0.0449048
Tmem54	2354.23	0.50105	0.126968	3.94626	7.94e-05	0.00361357
Letm1	2344.23	0.499389	0.154242	3.2377	0.00120498	0.0245523
Hspe1	1154.81	0.498108	0.165578	3.0083	0.00262714	0.0420682
Etfa	2677.84	0.498081	0.100653	4.94849	7.48e-07	8.85e-05
Vmp1	2802.02	0.494243	0.162591	3.0398	0.00236739	0.0390103
Nubp1	233.491	0.488536	0.151182	3.23143	0.00123171	0.0249522
Optn	795.707	0.487942	0.136501	3.57464	0.000350705	0.00982257
Uqcrfs1	4201.09	0.485869	0.152504	3.18594	0.00144285	0.0277774
Ireb2	1882.09	0.481769	0.123277	3.90803	9.31e-05	0.00402068
Msra	520.776	0.479986	0.159592	3.00759	0.00263329	0.0421171
Psmb2	1230.73	0.477138	0.129349	3.68878	0.000225334	0.00698638
Xpnpep1	1835.17	0.47711	0.131413	3.63061	0.00028275	0.00829533
Banf1	1102.64	0.473825	0.114603	4.1345	3.56e-05	0.0019445
Rbm3	1787.24	0.468128	0.150625	3.10791	0.00188416	0.0328785
Ndufa10	2743.4	0.467328	0.139728	3.34455	0.000824166	0.0185724
Pgrmc1	2153.04	0.461658	0.12076	3.82294	0.000131872	0.00490414
Anxa2	10129.6	0.454883	0.154661	2.94117	0.00326977	0.0488527
Taldo1	4689.67	0.453934	0.152039	2.98564	0.00282986	0.0440701
Htatip2	589.085	0.437665	0.112376	3.89464	9.83e-05	0.00416791
Pomp	1402.97	0.436006	0.0992955	4.391	1.13e-05	0.000783537
Psmd11	1271.83	0.435546	0.105205	4.13995	3.47e-05	0.00192238
Psma6	1743.97	0.434703	0.115337	3.769	0.000163905	0.00559865
Smarcb1	742.715	0.43364	0.137962	3.14318	0.00167123	0.03037
Idh1	3356.54	0.433625	0.143804	3.0154	0.0025664	0.0413878
Prdx5	3679.79	0.42798	0.141147	3.03215	0.0024282	0.0397238
Keap1	839.813	0.427362	0.109277	3.91081	9.2e-05	0.00398746
Mocs2	916.242	0.420953	0.121502	3.46458	0.000531053	0.013259
Cyc1	4401.47	0.420795	0.134479	3.12908	0.00175356	0.0316115
Mcm3ap	882.29	0.418102	0.142376	2.93661	0.00331822	0.0491213
Uqcrc1	4756.13	0.416939	0.132038	3.15773	0.00159002	0.0295249
Macir	1349.52	0.41513	0.127419	3.25798	0.00112207	0.0232105
Cox5a	1516.19	0.41165	0.11536	3.56839	0.000359176	0.00992021
Parl	889.033	0.410819	0.13717	2.99496	0.00274481	0.0431404
Eea1	1869.04	0.409304	0.139293	2.93845	0.0032986	0.0490717
Pmf1	399.793	0.408049	0.13889	2.93792	0.00330422	0.0490717
Dpp9	880.239	0.407014	0.104643	3.88955	0.000100428	0.00419049
Ucp2	6919.38	0.406357	0.0930941	4.36501	1.27e-05	0.000856524
Dnajc15	415.739	0.40156	0.130444	3.07841	0.00208111	0.0354962
Mrpl19	337.224	0.400442	0.123512	3.24212	0.00118643	0.0243062
Cmbl	721.572	0.396165	0.12585	3.14791	0.0016444	0.0300429
Psma3	1503.18	0.389253	0.117144	3.32284	0.000891046	0.0195929
0610012G03Rik	841.692	0.38869	0.120923	3.21435	0.00130739	0.02594
Ppp2r1a	3742.5	0.384529	0.0876817	4.38551	1.16e-05	0.000795442
Psap	12948.4	0.382139	0.0688341	5.55159	2.83e-08	6.12e-06
Rnpep	1039.4	0.381953	0.114751	3.32854	0.000873024	0.019281
Scp2	3602.85	0.380441	0.100957	3.76834	0.000164339	0.00559865
Psmd2	3852.55	0.379298	0.125142	3.03095	0.00243786	0.0398339
Mcu	2120.37	0.379113	0.12503	3.03218	0.00242797	0.0397238
Psmc4	1390.61	0.375641	0.115124	3.26294	0.00110264	0.0228782
Psmb7	920.308	0.374652	0.101503	3.69103	0.000223351	0.00695658
Micu1	2638.33	0.374565	0.111947	3.3459	0.000820149	0.0185204
Map2k4	1315.99	0.370958	0.0896054	4.13991	3.47e-05	0.00192238
Prelid1	3513.04	0.367439	0.11516	3.19067	0.00141943	0.0274638
Cdv3	1525.1	0.366536	0.0898581	4.07905	4.52e-05	0.00234921
Med8	624.297	0.358967	0.108186	3.31804	0.000906499	0.0198701
Ndufs3	1465.2	0.352061	0.107001	3.29027	0.00100093	0.0213202
Pex13	633.702	0.350794	0.116202	3.01881	0.00253766	0.0410389
Tmem14c	1649.24	0.346591	0.116629	2.97173	0.00296126	0.0455376
Rnf114	1749.11	0.343875	0.101662	3.38254	0.000718183	0.0166528
Mdh2	5183.6	0.342033	0.108186	3.16153	0.00156941	0.029262
Acadvl	1630.03	0.338959	0.106565	3.18076	0.00146887	0.0280712
Myo1d	4860.34	0.334875	0.0989826	3.38317	0.000716534	0.0166528
Psmd8	2167.32	0.327761	0.07659	4.27942	1.87e-05	0.0011386
Ywhae	5812.58	0.323957	0.105707	3.06465	0.00217922	0.0366642
Dlst	3802.72	0.323023	0.101808	3.17286	0.00150943	0.0285346
Trnt1	592.657	0.31496	0.0959356	3.28303	0.00102697	0.0217388
Psmc5	1641.6	0.306998	0.103414	2.96863	0.00299134	0.0456608
Cyld	955.577	0.304136	0.0991465	3.06755	0.00215824	0.0364464
Sf3a1	975.563	0.303791	0.101532	2.99207	0.00277089	0.0434
Tm9sf2	8071.04	0.302619	0.0988982	3.05991	0.00221406	0.0369762
Map2k2	2235.28	0.299771	0.0975398	3.07332	0.00211689	0.0359264
Cox4i1	6452.82	0.297866	0.0746248	3.99152	6.57e-05	0.00314643
Uck1	726.077	0.297304	0.098908	3.00586	0.00264829	0.0423073
Nmt1	1883.03	0.296168	0.0896902	3.30212	0.000959574	0.0206331
Ykt6	2205.01	0.293469	0.0912406	3.21643	0.00129795	0.0258039
Bsg	9904.28	0.277102	0.0743337	3.72781	0.000193149	0.00627434
Man2a1	1583.11	-0.260231	0.0863905	-3.01227	0.00259302	0.0416198
Tmem131	2779.27	-0.29596	0.0948234	-3.12118	0.0018013	0.0319639
Spop	3147.04	-0.300289	0.101259	-2.96557	0.00302126	0.0458955
Nsmf	1309.89	-0.300622	0.100319	-2.99667	0.00272943	0.042998
Atp9a	4157.95	-0.305155	0.100521	-3.03574	0.00239947	0.0393959
Ttc5	761	-0.308348	0.0979362	-3.14845	0.00164137	0.0300278
Lrrfip1	3141.36	-0.317923	0.0826712	-3.84564	0.00012024	0.00461012
Zfand1	582.624	-0.340746	0.114868	-2.9664	0.0030131	0.0458226
Herpud1	1563.29	-0.35217	0.113378	-3.10615	0.00189542	0.0330327
Smarca2	1089	-0.353765	0.111936	-3.16043	0.00157538	0.0293331
Atxn3	954.154	-0.356365	0.114411	-3.11477	0.0018409	0.0322849
Tmem87b	2435.47	-0.366259	0.122977	-2.97827	0.00289882	0.0447345
Mtus1	3230.99	-0.379068	0.124393	-3.04734	0.00230876	0.0382759
Oplah	815.304	-0.391741	0.119908	-3.26703	0.00108684	0.022625
Arhgap21	2686.45	-0.392692	0.123403	-3.18219	0.00146165	0.02806
Hk1	3974.89	-0.395799	0.118743	-3.33325	0.000858392	0.0191083
Wdr48	1343.86	-0.418451	0.137022	-3.05391	0.00225882	0.0375394
Mapre2	2733.98	-0.426577	0.132015	-3.23127	0.00123243	0.0249522
1600012H06Rik	1015.38	-0.439601	0.140309	-3.1331	0.0017297	0.0312655
Fzd1	568.516	-0.449144	0.135427	-3.3165	0.000911541	0.0199469
Slc25a12	888.913	-0.456211	0.15189	-3.00355	0.00266848	0.04253
Ier3ip1	417.282	-0.457867	0.135022	-3.39105	0.000696249	0.0162271
Zfp64	464.152	-0.473136	0.159229	-2.97142	0.00296424	0.0455376
Golm1	9589.95	-0.473918	0.123648	-3.8328	0.000126694	0.0047505
Msi2	966.873	-0.476606	0.142336	-3.34845	0.000812636	0.018404
Slc35a2	2437.89	-0.483304	0.157743	-3.06387	0.00218493	0.0366834
Tmem63a	2347.76	-0.483851	0.128685	-3.75996	0.000169938	0.0056971
Mmp15	2567.13	-0.488038	0.147622	-3.30601	0.000946351	0.0205763
Cnpy2	1239.04	-0.49625	0.126811	-3.91331	9.1e-05	0.00398435
Kif13a	1814.43	-0.496251	0.131625	-3.77018	0.000163128	0.00559865
Rxylt1	556.086	-0.49717	0.164527	-3.02181	0.00251268	0.0407143
Sigmar1	1216.31	-0.497206	0.169251	-2.93768	0.00330677	0.0490717
Tcf4	1059.07	-0.499514	0.156896	-3.18373	0.00145389	0.0279504
Wdr19	278.959	-0.501082	0.155547	-3.22143	0.00127553	0.0254936
Gatm	348.112	-0.507661	0.170522	-2.97711	0.00290979	0.044853
Lzts2	1642.05	-0.508304	0.138538	-3.66906	0.000243446	0.00742947
Smad3	1063.98	-0.511246	0.131714	-3.88147	0.000103826	0.00423688
Afap1	866.571	-0.513036	0.151023	-3.39707	0.000681106	0.0159837
Polk	345.624	-0.51695	0.17125	-3.01869	0.00253874	0.0410389
Fat1	5322.09	-0.518162	0.140958	-3.676	0.00023692	0.00726287
Igsf8	681.598	-0.519198	0.136216	-3.81158	0.000138082	0.00504899
Ophn1	484.009	-0.523369	0.165003	-3.17188	0.00151453	0.0285913
Smad5	1144.38	-0.524466	0.15949	-3.28839	0.00100763	0.0214199
Tvp23b	1292.2	-0.526427	0.106498	-4.94307	7.69e-07	8.92e-05
Rcan1	661.717	-0.529979	0.15822	-3.34964	0.000809172	0.0183561
Utp11	887.321	-0.533604	0.142272	-3.75059	0.00017642	0.0058567
Stard10	7119.27	-0.53686	0.117918	-4.55282	5.29e-06	0.000421316
Sike1	1608.43	-0.537206	0.161905	-3.31802	0.000906571	0.0198701
Zfp467	958.069	-0.543657	0.17058	-3.18711	0.00143704	0.0277048
Slc41a1	719.601	-0.544058	0.185048	-2.94009	0.00328117	0.0489693
Mmgt2	373.981	-0.548691	0.16712	-3.28321	0.00102633	0.0217388
Zfp948	249.916	-0.552408	0.145722	-3.79082	0.000150149	0.00528081
Trim32	382.9	-0.552726	0.171075	-3.2309	0.00123402	0.0249522
Fam3a	838.4	-0.554013	0.179627	-3.08425	0.00204067	0.0349379
Stard3	1035.19	-0.559556	0.141966	-3.94148	8.1e-05	0.00366188
Tnks1bp1	2847.39	-0.561186	0.155307	-3.6134	0.000302214	0.0087334
Caskin2	1416.67	-0.561236	0.183545	-3.05776	0.00222999	0.0371966
Bsdc1	1783.79	-0.562794	0.18124	-3.10524	0.00190124	0.0330494
Pcgf5	486.909	-0.568742	0.158433	-3.58978	0.000330955	0.00944366
Pdgfrb	319.206	-0.574884	0.18649	-3.08265	0.00205169	0.0350823
Fblim1	1775.37	-0.57835	0.121708	-4.75196	2.01e-06	0.000189907
Tbc1d2	1140.73	-0.580559	0.130898	-4.4352	9.2e-06	0.00066955
Tm9sf4	3205.94	-0.582425	0.113116	-5.14892	2.62e-07	3.79e-05
Zdhhc8	317.884	-0.588114	0.15693	-3.74761	0.000178524	0.00589779
Lbh	1206.06	-0.590773	0.200467	-2.94699	0.00320888	0.0481544
Spry2	426.462	-0.590986	0.173176	-3.41263	0.000643398	0.0153907
Tbc1d30	282.439	-0.59445	0.187668	-3.16757	0.0015372	0.0288591
BC016579	486.062	-0.595973	0.180766	-3.29692	0.000977496	0.0209853
2510009E07Rik	692.596	-0.599111	0.167971	-3.56676	0.000361425	0.00995822
Mllt3	896.499	-0.599137	0.137112	-4.36967	1.24e-05	0.000842611
Rap1gap2	2962.1	-0.603601	0.175351	-3.44225	0.000576893	0.0141225
Zbtb4	1213.7	-0.605157	0.160584	-3.76848	0.000164244	0.00559865
AU022252	349.608	-0.6052	0.193504	-3.12758	0.0017625	0.0316902
Stim1	3085.52	-0.608143	0.17099	-3.55661	0.000375676	0.0101859
Tmem168	1402.34	-0.609157	0.20284	-3.00315	0.00267205	0.0425372
Adam15	1125.66	-0.609619	0.159674	-3.81791	0.000134589	0.00497796
Ahdc1	447.003	-0.618594	0.20698	-2.98866	0.00280199	0.0437864
Zg16	21132	-0.619041	0.209229	-2.95868	0.00308955	0.0466207
Socs5	375.555	-0.621473	0.173591	-3.5801	0.00034346	0.00965875
Tmx4	433.188	-0.622016	0.209636	-2.96713	0.00300598	0.0458168
Cpd	6628.61	-0.623543	0.176627	-3.53027	0.000415132	0.0110784
Golph3l	5428.14	-0.627149	0.173414	-3.61648	0.000298634	0.00864832
Macf1	3406.47	-0.628045	0.179608	-3.49675	0.000470969	0.0121639
Zfp444	363.363	-0.633188	0.191671	-3.30351	0.000954824	0.020596
Fam114a1	1239.95	-0.633253	0.177322	-3.57121	0.000355338	0.00987042
Plekha6	6348.08	-0.633355	0.162534	-3.89674	9.75e-05	0.00415989
Lrch1	596.012	-0.633818	0.161892	-3.91507	9.04e-05	0.00396823
Zfp61	118.448	-0.643805	0.206717	-3.11443	0.00184302	0.0322849
Synj2	764.255	-0.644402	0.159083	-4.05072	5.11e-05	0.00257427
Cldn12	1320.23	-0.648011	0.199508	-3.24804	0.00116202	0.0239279
Tor3a	1677.88	-0.649961	0.139182	-4.66985	3.01e-06	0.000264682
Txnip	12826.6	-0.651365	0.217668	-2.99247	0.00276731	0.0433938
Dtx4	446.153	-0.652687	0.215803	-3.02446	0.00249079	0.0404078
Ttc39a	1430.91	-0.657791	0.213849	-3.07596	0.00209826	0.0356993
Kif13b	3641.79	-0.662509	0.203676	-3.25276	0.00114291	0.0235699
Sgsm2	993.687	-0.663523	0.190108	-3.49024	0.000482591	0.0123701
B3gnt3	1843.06	-0.666336	0.223608	-2.97993	0.00288314	0.044543
Rffl	855.711	-0.666775	0.221949	-3.00418	0.00266297	0.042492
Nek8	356.781	-0.668184	0.2155	-3.10062	0.00193117	0.0334842
Vmac	393.343	-0.672496	0.189483	-3.54912	0.000386523	0.0103972
Map3k5	854.719	-0.674586	0.193666	-3.48324	0.000495382	0.0126031
Dip2a	1374.88	-0.675691	0.155209	-4.35344	1.34e-05	0.000894192
Zfp612	288.14	-0.677187	0.13926	-4.86274	1.16e-06	0.000125121
Il13ra1	2340.97	-0.68345	0.225942	-3.02489	0.00248723	0.0404005
Lrrc26	775.852	-0.684062	0.228146	-2.99835	0.00271447	0.0429112
Pla2g4a	1141.21	-0.686616	0.171318	-4.00784	6.13e-05	0.00295089
Kif21a	1459.59	-0.689987	0.146395	-4.7132	2.44e-06	0.000219807
S100a6	6541.27	-0.690003	0.167203	-4.12673	3.68e-05	0.00199746
Cd9	6148.57	-0.691012	0.177686	-3.88896	0.000100675	0.00419049
Tbc1d2b	726.17	-0.692683	0.179369	-3.86177	0.00011257	0.00444114
Krt18	5631.59	-0.694971	0.18455	-3.76576	0.000166046	0.00559865
Rdx	1195.55	-0.697004	0.236972	-2.94129	0.0032685	0.0488527
Pck1	3752.27	-0.697216	0.170452	-4.09039	4.31e-05	0.00226315
Gde1	1349.95	-0.698119	0.153002	-4.56281	5.05e-06	0.000404112
Gdpd1	1759.47	-0.707812	0.178746	-3.95988	7.5e-05	0.00344822
Ivns1abp	9403.03	-0.713681	0.144548	-4.93734	7.92e-07	9.06e-05
Lipo3	387.366	-0.713987	0.18925	-3.77271	0.000161483	0.00556441
Zfp251	284.142	-0.715656	0.197156	-3.6299	0.000283534	0.00829783
Cplx2	354.27	-0.723185	0.231098	-3.12934	0.00175201	0.0316115
Cgnl1	1396.68	-0.724673	0.244034	-2.96956	0.00298229	0.045609
Lsr	896.694	-0.7251	0.22195	-3.26695	0.00108712	0.022625
Nhlrc1	109.895	-0.727733	0.22676	-3.20927	0.00133073	0.02625
Akr1b3	1396.49	-0.73141	0.192564	-3.79827	0.00014571	0.00517821
Mpzl1	961.757	-0.73343	0.208496	-3.51772	0.000435276	0.0114153
Isg20	333.72	-0.73959	0.212585	-3.47904	0.000503218	0.0127785
Slc5a6	906.577	-0.742992	0.243071	-3.05669	0.00223798	0.0372385
S100pbp	577.418	-0.747049	0.204268	-3.6572	0.000254981	0.00766126
Hunk	422.608	-0.753197	0.197769	-3.80846	0.000139835	0.00504899
Paics	1996.97	-0.758134	0.238415	-3.17989	0.00147332	0.0280712
Rcan3	696.673	-0.76115	0.158892	-4.79035	1.66e-06	0.000166598
Tpcn1	2944.24	-0.764839	0.183334	-4.17182	3.02e-05	0.00175016
Btg2	2890.35	-0.767613	0.225933	-3.39753	0.00067997	0.0159837
Snhg18	491.439	-0.768922	0.2405	-3.19718	0.00138778	0.0271006
Mcoln2	488.847	-0.778742	0.265601	-2.932	0.00336787	0.0496642
Adgre5	746.297	-0.77989	0.20853	-3.73993	0.00018407	0.00605162
Pdxdc1	8168.84	-0.780271	0.161229	-4.83952	1.3e-06	0.000135231
Fchsd2	1239.49	-0.78233	0.209683	-3.73102	0.000190705	0.00622468
Rab27b	1736.15	-0.786702	0.256687	-3.06483	0.00217796	0.0366642
Pxylp1	1213.72	-0.787303	0.199712	-3.9422	8.07e-05	0.00366188
Hs3st1	209.617	-0.791147	0.239486	-3.30351	0.000954809	0.020596
Cracdl	1050.86	-0.79471	0.192031	-4.13844	3.5e-05	0.00192688
Ctsh	1140.03	-0.795869	0.247293	-3.21832	0.00128943	0.0257337
Steap2	412.88	-0.801017	0.238932	-3.35249	0.000800873	0.0182286
Phlpp1	707.054	-0.807252	0.201187	-4.01245	6.01e-05	0.0029107
Rasef	2277.58	-0.807548	0.156322	-5.16592	2.39e-07	3.62e-05
Acss2	3050.81	-0.807686	0.216305	-3.73402	0.000188449	0.00616582
Sytl2	1696.37	-0.810113	0.230286	-3.51786	0.000435041	0.0114153
Il17re	441.899	-0.812763	0.238886	-3.4023	0.000668217	0.0157627
Rita1	268.201	-0.812953	0.275573	-2.95005	0.00317724	0.0477851
P2rx4	2363.29	-0.817166	0.238317	-3.42891	0.000606008	0.014703
Foxp1	2084.98	-0.82483	0.212038	-3.89002	0.000100236	0.00419049
Xpr1	1921.18	-0.825952	0.252972	-3.265	0.00109465	0.022747
Sh3rf1	726.132	-0.82951	0.202073	-4.105	4.04e-05	0.00214968
Armc9	241.783	-0.836693	0.226891	-3.68765	0.000226336	0.0070015
Tmprss2	8963.01	-0.839198	0.256875	-3.26695	0.00108712	0.022625
Atp2a3	13024	-0.839527	0.262208	-3.20176	0.00136589	0.0267873
Pacc1	139.292	-0.841636	0.211473	-3.97988	6.89e-05	0.00321395
Anxa13	320.341	-0.842986	0.267595	-3.15023	0.0016314	0.0299676
Mtcl1	144.817	-0.849127	0.28856	-2.94263	0.00325435	0.0487294
C2cd2	525.435	-0.849418	0.262891	-3.23106	0.00123332	0.0249522
Fut8	1714.29	-0.850949	0.255311	-3.33299	0.000859179	0.0191083
Bcas1	1752.58	-0.852065	0.238637	-3.57054	0.000356241	0.00987535
Hepacam2	2989.1	-0.853134	0.281174	-3.03419	0.00241183	0.0395512
Tmem119	297.814	-0.855142	0.276146	-3.09671	0.00195683	0.0337572
Chst15	496.108	-0.856291	0.238124	-3.59599	0.000323162	0.00927966
Foxa3	603.502	-0.858109	0.219324	-3.91251	9.13e-05	0.00398473
Klk1	12621.9	-0.858447	0.248943	-3.44837	0.00056398	0.0138562
Mcf2l	1023.95	-0.861036	0.230321	-3.73841	0.000185187	0.0060737
Tbc1d19	208.418	-0.862137	0.242384	-3.5569	0.000375251	0.0101859
Mansc1	758.163	-0.862367	0.19595	-4.40096	1.08e-05	0.000756128
Lrfn4	268.606	-0.862727	0.265906	-3.24448	0.00117667	0.0241563
Trak1	6785.7	-0.864177	0.236932	-3.64736	0.000264949	0.00787386
Gmpr	335.143	-0.86479	0.225269	-3.83893	0.000123574	0.00467213
Mapkapk3	2009.79	-0.865041	0.216839	-3.98932	6.63e-05	0.00316463
Slc5a3	892.574	-0.866016	0.264057	-3.27965	0.00103936	0.0218989
Slc50a1	951.706	-0.868411	0.282166	-3.07766	0.00208635	0.0355411
Arhgap31	231.488	-0.869675	0.203852	-4.26622	1.99e-05	0.00119737
Arhgef38	647.915	-0.874365	0.253681	-3.44672	0.000567445	0.0139162
Pla2g10	1649.17	-0.87943	0.21815	-4.03131	5.55e-05	0.00276864
Scin	4480.25	-0.882685	0.230361	-3.83175	0.000127234	0.00475765
Spaca6	200.269	-0.884408	0.299943	-2.94859	0.00319231	0.0479587
Serinc5	2887.99	-0.884663	0.23484	-3.76709	0.000165159	0.00559865
Tns2	831.349	-0.888514	0.231195	-3.84313	0.000121476	0.00461845
Ern2	1497.61	-0.891412	0.291068	-3.06256	0.00219454	0.036785
Prkacb	2173.55	-0.899917	0.245374	-3.66753	0.000244903	0.00745722
Cracr2a	1250.88	-0.90167	0.26352	-3.42163	0.000622468	0.0149689
Fkbp9	1720.44	-0.902145	0.176388	-5.11456	3.14e-07	4.2e-05
Cdr2l	161.384	-0.903731	0.232166	-3.89261	9.92e-05	0.00416791
Gspt2	102.411	-0.905571	0.254291	-3.56116	0.00036922	0.0100926
Stxbp6	826.637	-0.908432	0.129658	-7.00639	2.45e-12	1.45e-09
Srgap1	378.962	-0.91252	0.17707	-5.15346	2.56e-07	3.74e-05
Fam161a	162.285	-0.921385	0.276708	-3.32981	0.000869062	0.0192539
Igsf9	2278.22	-0.934283	0.274584	-3.40254	0.000667627	0.0157627
St6galnac6	9119.63	-0.93697	0.249599	-3.7539	0.000174104	0.00579394
Fam3d	13613.4	-0.937503	0.204812	-4.57738	4.71e-06	0.000383746
Lonrf3	137.823	-0.93778	0.240859	-3.89348	9.88e-05	0.00416791
Ckmt1	20139.7	-0.939491	0.306803	-3.06219	0.00219721	0.036785
Galnt5	626.914	-0.941236	0.301244	-3.1245	0.00178108	0.0319639
Rassf9	165.389	-0.947892	0.318083	-2.98001	0.00288236	0.044543
Dnajc12	147.073	-0.94906	0.271513	-3.49545	0.000473263	0.0121769
Fer1l6	1704.58	-0.951506	0.245065	-3.88267	0.000103317	0.00423567
Txndc16	802.923	-0.958434	0.171398	-5.59188	2.25e-08	5.01e-06
Ddc	1605.51	-0.965407	0.259505	-3.72019	0.000199075	0.0064057
Tma16	217.618	-0.971037	0.317288	-3.06043	0.00221022	0.0369574
Bok	420.693	-0.973168	0.238097	-4.08727	4.36e-05	0.00228496
Clic4	2443.47	-0.98296	0.288355	-3.40886	0.000652358	0.0155232
Soat1	887.363	-0.986565	0.205031	-4.8118	1.5e-06	0.000151382
Tfcp2l1	4847.35	-0.987676	0.206528	-4.78229	1.73e-06	0.000169706
Pacsin3	416.513	-0.988947	0.278507	-3.55089	0.000383935	0.0103685
Ppp1r3b	2015.3	-0.99145	0.305994	-3.24009	0.0011949	0.0243835
Tppp3	2399.95	-0.991707	0.272958	-3.63318	0.000279948	0.00824757
Nans	5913.82	-0.99359	0.210263	-4.72545	2.3e-06	0.000211158
Smim6	879.209	-0.998959	0.268343	-3.72269	0.000197109	0.00637258
Tceal8	468.582	-1.00252	0.207148	-4.83962	1.3e-06	0.000135231
C1qtnf6	345.022	-1.00559	0.241864	-4.15764	3.22e-05	0.00182357
Capn8	230.36	-1.00901	0.318467	-3.16832	0.0015332	0.0288238
Strip2	126.215	-1.00921	0.241392	-4.18078	2.91e-05	0.00168984
Dennd11	975.166	-1.01073	0.295016	-3.42602	0.000612493	0.0147813
Rab15	1494.39	-1.0121	0.188347	-5.37358	7.72e-08	1.46e-05
St6gal1	1514.14	-1.01487	0.346212	-2.93136	0.00337483	0.049713
Bmp5	104.74	-1.01528	0.333515	-3.04418	0.00233316	0.0386335
Sfxn3	1480.78	-1.03375	0.200082	-5.16665	2.38e-07	3.62e-05
Bmp4	309.621	-1.03984	0.30272	-3.43498	0.000592594	0.0144548
Rasd1	241.448	-1.04307	0.347802	-2.99903	0.00270843	0.0428657
Rimbp2	129.809	-1.0431	0.291807	-3.57463	0.000350729	0.00982257
Osbpl6	399.078	-1.04421	0.259403	-4.02543	5.69e-05	0.00281477
Piezo2	140.458	-1.0453	0.210835	-4.95793	7.12e-07	8.51e-05
Pyy	1205.82	-1.05456	0.272383	-3.87158	0.00010813	0.00435431
Ston1	203.357	-1.05701	0.36048	-2.93224	0.00336524	0.0496642
Cdon	704.73	-1.05906	0.286741	-3.69343	0.000221248	0.00693678
Adgrl2	1027.41	-1.06427	0.264702	-4.02064	5.8e-05	0.00283146
Lama3	2100.01	-1.07149	0.306583	-3.49494	0.000474174	0.0121773
Cbln3	120.676	-1.07306	0.334473	-3.2082	0.00133569	0.0263098
Hes6	938.826	-1.07369	0.282113	-3.80589	0.000141294	0.00504899
Armcx3	394.204	-1.07541	0.311502	-3.45235	0.000555722	0.0137028
Retreg1	3303.9	-1.07568	0.154922	-6.94335	3.83e-12	2.17e-09
Klf2	192.664	-1.07979	0.280062	-3.85553	0.000115477	0.00450361
Lrrk2	342.283	-1.08124	0.278838	-3.87766	0.000105466	0.00428506
Ica1	568.42	-1.08184	0.214913	-5.03384	4.81e-07	6.06e-05
Creb3l1	2273.25	-1.08263	0.284891	-3.80017	0.000144599	0.00515219
Pam	3315.03	-1.08345	0.223245	-4.85321	1.21e-06	0.000129177
Kcnq1ot1	53.4373	-1.08363	0.361321	-2.99908	0.002708	0.0428657
Appl2	5058.34	-1.09247	0.233019	-4.68832	2.75e-06	0.000245045
Inpp4b	361.338	-1.09467	0.246888	-4.43387	9.26e-06	0.000670083
Ttll10	342.729	-1.0984	0.284416	-3.86194	0.00011249	0.00444114
Mgat4a	9161.55	-1.10227	0.324096	-3.40106	0.000671244	0.0158068
Rorc	897.113	-1.10364	0.202655	-5.44592	5.15e-08	1.02e-05
Gne	8627.37	-1.10512	0.199302	-5.54493	2.94e-08	6.16e-06
Gm1123	2668.43	-1.10729	0.348084	-3.18111	0.00146711	0.0280712
Notch4	200.121	-1.10852	0.305707	-3.62609	0.000287741	0.00838638
Egr1	531.104	-1.11163	0.298556	-3.72337	0.000196582	0.00637066
Neu3	117.259	-1.11167	0.362142	-3.06972	0.00214261	0.0362725
4930523C07Rik	200.758	-1.11436	0.36044	-3.09166	0.0019904	0.0342928
Bicd1	165.456	-1.12138	0.355456	-3.15478	0.00160621	0.0297645
Agt	246.752	-1.12666	0.274728	-4.101	4.11e-05	0.00217022
Zdhhc2	367.466	-1.12698	0.314544	-3.58291	0.000339784	0.0096109
Pter	255.709	-1.12871	0.316316	-3.56829	0.000359317	0.00992021
Capn9	747.555	-1.14222	0.269333	-4.24093	2.23e-05	0.00132306
F3	1006.3	-1.15416	0.203503	-5.67145	1.42e-08	3.5e-06
Ybx2	556.663	-1.15916	0.373254	-3.10554	0.00189931	0.0330494
Adgra2	403.548	-1.16118	0.300441	-3.86492	0.000111125	0.00443556
Wwc2	548.12	-1.16659	0.226674	-5.14655	2.65e-07	3.8e-05
Lpo	7460.12	-1.17295	0.305851	-3.83504	0.000125543	0.00473343
Stom	2571.56	-1.17615	0.34681	-3.39135	0.000695499	0.0162271
Zfp37	227.524	-1.18086	0.246882	-4.78309	1.73e-06	0.000169706
Pik3c2g	128.571	-1.18646	0.347562	-3.41365	0.00064099	0.0153871
Inf2	546.902	-1.18819	0.24435	-4.86265	1.16e-06	0.000125121
Smim31	1823.22	-1.20039	0.233709	-5.13626	2.8e-07	3.89e-05
1700025G04Rik	534.45	-1.20101	0.264307	-4.544	5.52e-06	0.000432832
Fgfr3	804.616	-1.20241	0.292988	-4.10395	4.06e-05	0.00215106
Zbtb16	139.902	-1.20744	0.343916	-3.51085	0.000446683	0.0116339
Foxa2	581.35	-1.20904	0.342527	-3.52977	0.000415918	0.0110784
Hid1	2026.12	-1.21583	0.261677	-4.64631	3.38e-06	0.000289265
Itih5	5558.93	-1.21614	0.271325	-4.48224	7.39e-06	0.000555439
Sun2	1555.51	-1.21981	0.259741	-4.69626	2.65e-06	0.00023727
Rgl3	187.991	-1.22135	0.32054	-3.81027	0.000138815	0.00504899
Bnipl	170.58	-1.23356	0.347472	-3.5501	0.000385088	0.0103791
Pdzk1ip1	1299.2	-1.23828	0.313377	-3.9514	7.77e-05	0.00356066
S100a14	3152.56	-1.24036	0.338553	-3.66373	0.000248573	0.00753524
B3galt5	8509.33	-1.24426	0.385194	-3.23021	0.00123699	0.0249522
Rep15	2705.15	-1.24674	0.326966	-3.81306	0.000137254	0.00504899
Rab3b	321.999	-1.24965	0.336524	-3.7134	0.000204495	0.00651844
9330188P03Rik	60.9001	-1.25224	0.345683	-3.62252	0.000291749	0.00848505
St6galnac4	549.068	-1.25807	0.352129	-3.57276	0.00035324	0.00986536
Rbp2	419.528	-1.25841	0.327116	-3.84697	0.000119588	0.00460111
Hpd	851.095	-1.26106	0.359371	-3.50907	0.000449678	0.0116805
Hykk	173.028	-1.26224	0.262364	-4.81104	1.5e-06	0.000151382
Fut4	1370.05	-1.27151	0.280068	-4.54001	5.63e-06	0.000435033
Hoxa3	157.266	-1.279	0.33583	-3.80848	0.000139826	0.00504899
Cux2	45.7256	-1.28039	0.386561	-3.31225	0.000925481	0.0201871
Slc6a8	7296	-1.29056	0.280718	-4.59736	4.28e-06	0.000355115
Glul	8339.94	-1.30079	0.236521	-5.49969	3.8e-08	7.73e-06
Ankrd22	134.588	-1.30789	0.338564	-3.86306	0.000111974	0.00444114
A4galt	317.545	-1.31484	0.334945	-3.92555	8.65e-05	0.00385962
Fam189a1	95.4004	-1.3152	0.4221	-3.11585	0.00183416	0.0322849
Rftn2	190.178	-1.31789	0.243788	-5.40587	6.45e-08	1.25e-05
Pla2g10os	228.517	-1.32899	0.327204	-4.06164	4.87e-05	0.00250284
Ramp1	937.957	-1.33407	0.280123	-4.76243	1.91e-06	0.000183338
Fam83c	212.207	-1.33456	0.35182	-3.79329	0.000148661	0.00525567
Myo5c	3709.16	-1.33724	0.218183	-6.12898	8.84e-10	3.01e-07
Ror1	180.582	-1.36067	0.258131	-5.27124	1.36e-07	2.28e-05
Rnf180	152.111	-1.37229	0.43282	-3.17058	0.00152137	0.0286408
Ccn2	259.14	-1.37325	0.436145	-3.14862	0.00164046	0.0300278
Hexb	1256.36	-1.37615	0.413207	-3.33042	0.000867157	0.0192539
Sfxn5	360.755	-1.38	0.243584	-5.66542	1.47e-08	3.5e-06
Chst4	1133.03	-1.38224	0.358029	-3.86068	0.000113071	0.00444801
Hoxa7	511.538	-1.38757	0.456257	-3.0412	0.00235641	0.0388765
Scnn1a	2109.26	-1.38761	0.26781	-5.18133	2.2e-07	3.41e-05
Ephx4	77.419	-1.38847	0.392135	-3.54079	0.000398936	0.0107099
Repin1	546.303	-1.40056	0.318177	-4.40181	1.07e-05	0.000756128
D630039A03Rik	1576.38	-1.40118	0.322625	-4.34305	1.41e-05	0.000911497
Tnip3	491.997	-1.40464	0.462192	-3.03908	0.00237303	0.0390559
Il34	187.796	-1.43028	0.398875	-3.58578	0.000336067	0.00956946
Il1rn	1513.21	-1.4319	0.419963	-3.40958	0.000650623	0.015509
Micu3	189.666	-1.44434	0.336795	-4.28847	1.8e-05	0.00110562
Capn13	889.923	-1.44718	0.418494	-3.45806	0.000544076	0.0134644
5830428M24Rik	156.253	-1.44722	0.441567	-3.27747	0.00104742	0.0220347
Bik	116.609	-1.45025	0.258541	-5.60936	2.03e-08	4.61e-06
Stxbp1	1235.16	-1.45035	0.316348	-4.58466	4.55e-06	0.000372849
Htr4	145.819	-1.45422	0.419789	-3.46416	0.00053188	0.013259
Kcnh6	135.491	-1.45642	0.395319	-3.68417	0.000229452	0.00708179
Cldn8	3669.78	-1.46951	0.37235	-3.94658	7.93e-05	0.00361357
Atp2c2	2606.28	-1.47554	0.317552	-4.64661	3.37e-06	0.000289265
Upb1	162.185	-1.47915	0.399988	-3.69799	0.000217315	0.00686281
Sh3d21	1241.57	-1.4813	0.40454	-3.66169	0.000250553	0.0075784
Pcdhgc4	80.6621	-1.50698	0.439628	-3.42784	0.000608395	0.0147085
Tspan33	478.949	-1.51294	0.320447	-4.72134	2.34e-06	0.000213379
Slc46a1	681.666	-1.51884	0.438817	-3.46123	0.000537717	0.0133688
Mfsd4a	2753.29	-1.52368	0.270907	-5.62436	1.86e-08	4.37e-06
Zfp618	615.537	-1.52666	0.404209	-3.7769	0.000158791	0.00549951
Unc119	836.972	-1.53442	0.409222	-3.7496	0.00017712	0.00586564
Klf12	112.49	-1.53951	0.329957	-4.66577	3.07e-06	0.000268256
Gls2	32.8339	-1.54985	0.463223	-3.34579	0.000820497	0.0185204
Misp3	92.9132	-1.55621	0.32592	-4.77483	1.8e-06	0.000174864
Sytl1	1610.99	-1.56052	0.204197	-7.64223	2.13e-14	2.08e-11
Trim6	215.027	-1.56169	0.465252	-3.35666	0.000788914	0.0180166
Gpr20	308.293	-1.56865	0.405136	-3.87192	0.000107982	0.00435431
Fxyd6	735.652	-1.57888	0.477679	-3.30531	0.000948721	0.020595
Chp2	1196.35	-1.60186	0.505123	-3.17122	0.00151801	0.0286172
Pamr1	971.974	-1.61134	0.3137	-5.13658	2.8e-07	3.89e-05
Hoxaas2	37.4336	-1.6139	0.477069	-3.38296	0.000717097	0.0166528
Ldlrad3	538.627	-1.61912	0.294287	-5.50184	3.76e-08	7.73e-06
Rprm	115.554	-1.67096	0.365588	-4.57061	4.86e-06	0.000391669
Abo	279.933	-1.67858	0.339497	-4.9443	7.64e-07	8.92e-05
Tchh	219.691	-1.68147	0.513927	-3.27181	0.00106862	0.022446
Dok7	85.6905	-1.69705	0.512348	-3.31229	0.000925359	0.0201871
Slc45a3	918.138	-1.70289	0.337268	-5.04907	4.44e-07	5.7e-05
Rasd2	268.224	-1.73127	0.357103	-4.84809	1.25e-06	0.000131524
Plekhd1	100.513	-1.7382	0.477322	-3.64157	0.000270976	0.00801794
Kif26a	145.954	-1.74214	0.528883	-3.294	0.000987709	0.0211712
Kcnf1	263.615	-1.76985	0.555067	-3.18854	0.00142994	0.0276071
A430078I02Rik	38.5445	-1.77731	0.601808	-2.95329	0.00314405	0.0473381
Best2	945.235	-1.7789	0.493396	-3.60542	0.000311654	0.00896812
Col8a1	250.986	-1.78647	0.572149	-3.12239	0.0017939	0.0319639
Anxa3	2452.82	-1.79216	0.297001	-6.03418	1.6e-09	5.06e-07
Slc1a1	356.674	-1.79305	0.431086	-4.15938	3.19e-05	0.00181737
Hoxa2	40.6845	-1.79815	0.433151	-4.15132	3.31e-05	0.0018592
Nxpe5	3331.91	-1.80611	0.352083	-5.12979	2.9e-07	3.99e-05
Stx19	37.2026	-1.80641	0.520473	-3.47071	0.00051909	0.0130607
Nxpe2	1434.91	-1.80896	0.579776	-3.12011	0.00180786	0.0319673
Il18	1788.51	-1.82458	0.3791	-4.81293	1.49e-06	0.000151382
Ppy	223.17	-1.82539	0.57945	-3.15022	0.00163147	0.0299676
Capsl	74.6112	-1.82541	0.494652	-3.69029	0.000223999	0.00696083
H4c8	47.2561	-1.83553	0.612456	-2.997	0.00272651	0.042998
Clca1	46995.5	-1.83954	0.408399	-4.50426	6.66e-06	0.000503645
Mycn	48.9288	-1.85029	0.570173	-3.24514	0.00117393	0.0241365
Npy1r	148.984	-1.8758	0.419995	-4.46625	7.96e-06	0.000590791
Slc8b1	1487.93	-1.89425	0.218453	-8.67121	4.28e-18	9.7e-15
Rims4	119.481	-1.91762	0.357667	-5.36147	8.25e-08	1.54e-05
Lypd6b	121.661	-1.93179	0.4798	-4.02624	5.67e-05	0.00281477
Stk26	262.582	-1.95157	0.369604	-5.28016	1.29e-07	2.22e-05
Ttll6	1123.86	-1.9718	0.397468	-4.96091	7.02e-07	8.45e-05
Krt17	341.05	-1.97544	0.600025	-3.29226	0.000993839	0.0212088
Panct2	31.9572	-1.98531	0.620228	-3.20095	0.00136977	0.0267873
Rgs8	34.5913	-2.00707	0.561908	-3.57188	0.000354431	0.00986536
Fndc5	170.388	-2.0266	0.415456	-4.87803	1.07e-06	0.000117616
C4bp	138.571	-2.02848	0.534847	-3.79263	0.00014906	0.00525609
Iyd	160.702	-2.04772	0.399875	-5.12092	3.04e-07	4.1e-05
Acsm3	1981.58	-2.053	0.327726	-6.26436	3.74e-10	1.42e-07
Cfap20dc	37.9413	-2.06191	0.604559	-3.4106	0.000648195	0.0154782
Shisa2	1301.16	-2.06428	0.355395	-5.80843	6.31e-09	1.65e-06
Zfp775	205.755	-2.06708	0.394784	-5.23597	1.64e-07	2.61e-05
Adh1	10301.9	-2.10436	0.327087	-6.43362	1.25e-10	5.3e-08
Nt5e	2524.45	-2.11129	0.47882	-4.40935	1.04e-05	0.00073884
Clps	143.949	-2.1135	0.400644	-5.27526	1.33e-07	2.26e-05
Hoxa5	271.338	-2.1238	0.318564	-6.66679	2.61e-11	1.37e-08
Hpn	104.345	-2.12445	0.467704	-4.54229	5.56e-06	0.000432832
Uox	30.6917	-2.13061	0.682323	-3.12259	0.0017927	0.0319639
Cyp2c69	115.207	-2.1393	0.597157	-3.58248	0.000340346	0.0096109
Ttr	477.791	-2.14141	0.668719	-3.20225	0.00136357	0.0267814
St3gal3	973.302	-2.15088	0.337603	-6.37104	1.88e-10	7.74e-08
Gna14	1092.25	-2.18648	0.363381	-6.01705	1.78e-09	5.49e-07
Cyp2c67	55.0837	-2.19778	0.492493	-4.46255	8.1e-06	0.000595874
Bex4	67.3112	-2.21171	0.393577	-5.61951	1.91e-08	4.42e-06
Hmcn1	460.907	-2.2248	0.419817	-5.29946	1.16e-07	2.05e-05
Pdzd7	664.511	-2.22758	0.360785	-6.17425	6.65e-10	2.45e-07
Sycn	8288.49	-2.23302	0.366313	-6.09593	1.09e-09	3.61e-07
Ano1	5422.61	-2.2389	0.295082	-7.58737	3.26e-14	2.96e-11
Mapk15	204.029	-2.25132	0.439145	-5.12661	2.95e-07	4.02e-05
Nt5c1a	49.713	-2.30333	0.73215	-3.14599	0.00165526	0.0301939
St3gal6	2040.46	-2.33539	0.397735	-5.87173	4.31e-09	1.17e-06
Pla2g4f	561.44	-2.3599	0.591914	-3.9869	6.69e-05	0.00317407
Abtb2	545.375	-2.36229	0.322372	-7.32786	2.34e-13	1.77e-10
Hoxa10	753.568	-2.38309	0.330783	-7.20438	5.83e-13	4.18e-10
Trim46	275.17	-2.3916	0.408107	-5.86021	4.62e-09	1.23e-06
Ccn1	250.533	-2.3937	0.708015	-3.38086	0.000722593	0.0167096
Gjb5	225.126	-2.39952	0.517861	-4.63352	3.59e-06	0.000302046
Gpr137b	921.31	-2.4021	0.364427	-6.59143	4.36e-11	2.2e-08
Ggh	2944.01	-2.41683	0.490033	-4.93197	8.14e-07	9.23e-05
Cyp2c68	781.365	-2.4536	0.33285	-7.37149	1.69e-13	1.35e-10
Cldn14	37.1349	-2.47303	0.548365	-4.50982	6.49e-06	0.000496126
Hoxa6	69.131	-2.49841	0.534429	-4.67491	2.94e-06	0.000259915
Cela1	3034.95	-2.49984	0.485027	-5.15402	2.55e-07	3.74e-05
Trpv3	1733.68	-2.51854	0.530096	-4.7511	2.02e-06	0.000189907
Esr2	27.9804	-2.5722	0.71812	-3.58185	0.000341168	0.00961416
Smpx	92.9741	-2.70291	0.411688	-6.56542	5.19e-11	2.44e-08
Slc15a1	3145.08	-2.74164	0.42155	-6.50372	7.84e-11	3.56e-08
9030619P08Rik	230.884	-2.94184	0.890336	-3.30419	0.000952502	0.020596
Anxa8	2274.4	-2.98416	0.358467	-8.32477	8.45e-17	1.64e-13
Hoxa9	688.541	-3.18974	0.414389	-7.69745	1.39e-14	1.45e-11
Fut9	1019.62	-3.20655	0.621938	-5.15573	2.53e-07	3.74e-05
Aqp4	2130.3	-3.21169	0.826205	-3.88729	0.000101371	0.00419382
B3gnt5	1944.24	-3.21301	0.448481	-7.16421	7.82e-13	5.07e-10
Gp2	149.799	-3.21301	1.09254	-2.96063	0.00307009	0.0464738
Dio3os	30.1065	-3.28468	0.755377	-4.3484	1.37e-05	0.000901725
Pla2g2f	625.569	-3.29512	0.593852	-5.54871	2.88e-08	6.12e-06
Pappa2	158.195	-3.36473	0.588162	-5.72076	1.06e-08	2.67e-06
Gjb4	182.388	-3.3666	0.920347	-3.65797	0.000254219	0.00765525
B3gnt7	4844.78	-3.4226	0.725036	-4.7206	2.35e-06	0.000213379
Nccrp1	692.265	-3.44817	0.656376	-5.25334	1.49e-07	2.45e-05
Muc1	362.608	-3.49005	0.451589	-7.72838	1.09e-14	1.35e-11
Mptx1	954.2	-3.49237	1.13623	-3.07364	0.00211467	0.0359264
Hoxa11os	139.017	-3.5458	0.501751	-7.06685	1.58e-12	9.81e-10
Vtcn1	64.9949	-3.57091	0.977883	-3.65168	0.000260534	0.00775958
Spink1	2012.98	-3.57457	0.579591	-6.1674	6.94e-10	2.49e-07
Wfdc2	2786.56	-3.83581	0.395935	-9.68797	3.39e-22	1.54e-18
Angptl7	132.587	-3.88257	0.748117	-5.1898	2.11e-07	3.29e-05
Serpina9	142.171	-3.91812	0.940213	-4.16727	3.08e-05	0.00177793
2310079G19Rik	147.764	-3.92296	1.32361	-2.96382	0.00303843	0.0461048
5033404E19Rik	141.383	-4.06285	1.16207	-3.49621	0.000471924	0.0121654
AI854703	1647.63	-4.07698	0.793201	-5.13991	2.75e-07	3.89e-05
Atp12a	3267.81	-4.20055	1.3238	-3.17311	0.00150817	0.0285346
Clic6	1031.78	-4.23959	0.487821	-8.69088	3.6e-18	9.7e-15
Minar1	93.9932	-4.27449	1.3	-3.28807	0.00100876	0.0214199
Gp6	37.8792	-4.30394	1.15639	-3.72188	0.000197742	0.00637788
Defb45	29.7254	-4.60208	1.05805	-4.34959	1.36e-05	0.000901194
Hoxa13	750.364	-4.84644	0.488544	-9.92018	3.4e-23	2.31e-19
Dlk1	76.3276	-4.85396	1.10857	-4.37858	1.19e-05	0.000817033
Evx2	149.358	-5.17552	1.32857	-3.89556	9.8e-05	0.00416719
Thbs4	4155.68	-5.24856	0.479335	-10.9497	6.67e-28	9.08e-24
Itih2	283.825	-5.26975	0.653646	-8.06209	7.5e-16	1.28e-12
Tmprss13	210.552	-5.27805	1.10214	-4.78891	1.68e-06	0.000166598
Insl5	1008.71	-5.32887	0.601729	-8.85593	8.3e-19	2.82e-15
St8sia5	156.922	-5.33698	1.71363	-3.11444	0.00184297	0.0322849
Casp14	747.528	-5.54315	1.79663	-3.08531	0.00203342	0.034873
Hoxd13	2170.1	-6.02157	1.56502	-3.8476	0.000119279	0.00460111
Tgm3	9273.29	-6.57675	0.917032	-7.17177	7.4e-13	5.04e-10
Klk15	354.502	-6.68833	1.72582	-3.87544	0.000106431	0.0043114
Fxyd4	511.835	-6.77809	1.56919	-4.31949	1.56e-05	0.000999364
Hottip	201.511	-7.4246	1.13017	-6.56944	5.05e-11	2.44e-08
Sval1	3490.81	-7.60274	1.12323	-6.76862	1.3e-11	7.08e-09
Hoxb13	4023.56	-9.24397	1.24222	-7.44147	9.96e-14	8.47e-11

## Sheet: Fig 3d
Pathway	z-score	p value
Dendritic Cell Maturation	3.3	0.00203
Neuroinflammation Signaling Pathway	3.138	0.000752
Pathogen Induced Cytokine Storm Signaling Pathway	3.138	0.0019
Multiple Sclerosis Signaling Pathway	2.828	0.0101
T Cell Receptor Signaling	2.683	0.0276
Interferon Signaling	2.649	0.000343
Role of NFAT in Regulation of the Immune Response	2.6	0.0232
Calcium-InducedCalcium-induced T Lymphocyte Apoptosis	2.496	1.64e-05
Systemic Lupus Erythematosus In T Cell Signaling Pathway	2.294	0.00224
Th2 Pathway	2.121	0.0072
MSP-RON Signaling In Macrophages Pathway	-2.496	0.0128
PD-1, PD-L1 cancer immunotherapy pathway	-3.051	0.0051

[truncated: 65 more sheets: Fig 3e, Fig 4a and b, Fig 4c, Fig 4d, Fig 4e, Fig 4f, Fig 5a and b, Fig 5c, Fig 5d, Fig 5e, Fig 6b, Fig 6c, 7a, 7b, Sup Fig16a + b , Sheet11, Fig 6d, Fig 6e, Fig 6f, Fig 6g, Fig 6h, Fig 6i, Fig 7c …]
